# Supplementary material for: Genome-wide association study identifies risk loci for progressive chronic lymphocytic leukemia
Source: Nat Commun. 2021 Jan 28;12:665. doi: 10.1038/s41467-020-20822-9 (PMC7843618; doi:10.1038/s41467-020-20822-9)
Supplement: Supplementary file 4 — Source Data [file 41467_2020_20822_MOESM4_ESM.xlsx]

## Sheet: Figure 3A
study	rsid	snp	alleleA	alleleB	minorAllele	MAF	studyMAF	totN	No.event	beta	SE
GWAS 1	rs736456	10:124012547	A	G	G	0.118673	0.105632	148	66	0.288007	0.25421
GWAS 2	rs736456	10:124012547	A	G	G	0.118673	0.110031	113	34	0.63526	0.370988
GWAS 3	rs736456	10:124012547	A	G	G	0.118673	0.139609	152	89	0.673526	0.199028
GWAS 4	rs736456	10:124012547	A	G	G	0.118673	0.110198	129	68	0.672903	0.224095
GWAS 5	rs736456	10:124012547	A	G	G	0.118673	0.183053	57	29	0.629221	0.281777
GWAS 6	rs736456	10:124012547	A	G	G	0.118673	0.102048	156	105	0.472596	0.217807
Study 7	rs736456	10:124012547	A	G	G	0.119011	0.125316	87	23	0.802694	0.444313

## Sheet: Figure 3C
study	rsid	snp	alleleA	alleleB	minorAllele	MAF	studyMAF	totN	No.event	beta	SE
GWAS 1	rs3778076	6:34513266	C	A	A	0.0614483	0.0642061	148	66	0.716696	0.310447
GWAS 2	rs3778076	6:34513266	C	A	A	0.0614483	0.0442478	113	34	1.016	0.453359
GWAS 3	rs3778076	6:34513266	C	A	A	0.0614483	0.0627993	152	89	0.953042	0.286116
GWAS 4	rs3778076	6:34513266	C	A	A	0.0614483	0.0697519	129	68	0.818028	0.303301
GWAS 5	rs3778076	6:34513266	C	A	A	0.0614483	0.0789561	57	29	0.430432	0.364457
GWAS 6	rs3778076	6:34513266	C	A	A	0.0614483	0.0545801	156	105	0.453798	0.266037
Study 7	rs3778076	6:34513266	C	A	A	0.0478261	0.0402299	87	23	0.220483	0.588636

## Sheet: Supplementary Figure 7
pop	PC1	PC2
GWAS1	-0.0156223	0.0103071
GWAS1	-0.0152438	0.00945374
GWAS1	-0.0161743	0.00968728
GWAS1	-0.0123378	0.00731218
GWAS1	-0.0153838	0.0100886
GWAS1	-0.0157485	0.00987735
GWAS1	-0.0155201	0.0101083
GWAS1	-0.0155011	0.00965179
GWAS1	-0.0157491	0.00994724
GWAS1	-0.0149294	0.00907473
GWAS1	-0.0152443	0.00944593
GWAS1	-0.0156945	0.00914602
GWAS1	-0.0121873	0.00690976
GWAS1	-0.0149572	0.00907083
GWAS1	-0.0156963	0.0101207
GWAS1	-0.0156918	0.0101124
GWAS1	-0.0125208	0.00841817
GWAS1	-0.0152048	0.00930825
GWAS1	-0.0150722	0.00978599
GWAS1	-0.0156569	0.00975258
GWAS1	-0.0159681	0.00866423
GWAS1	-0.0151701	0.0100751
GWAS1	-0.0155067	0.00960125
GWAS1	-0.0159624	0.00866688
GWAS1	-0.0155203	0.00946716
GWAS1	-0.0161761	0.00970216
GWAS1	-0.0156654	0.00882739
GWAS1	-0.0156572	0.0103166
GWAS1	-0.0153202	0.00940784
GWAS1	-0.015556	0.00865988
GWAS1	-0.0152373	0.00927879
GWAS1	-0.0130943	0.00737855
GWAS1	-0.0130953	0.0073783
GWAS1	-0.0130946	0.00737797
GWAS1	-0.01543	0.00962831
GWAS1	-0.0154303	0.00962645
GWAS1	-0.015311	0.00940626
GWAS1	-0.0155151	0.0102458
GWAS1	-0.0156097	0.00865216
GWAS1	-0.0147992	0.00982899
GWAS1	-0.0154869	0.0102004
GWAS1	-0.0155409	0.00927374
GWAS1	-0.0154523	0.00922965
GWAS1	-0.0155386	0.00933202
GWAS1	-0.0151144	0.00916016
GWAS1	-0.0151578	0.0103428
GWAS1	-0.015545	0.00950848
GWAS1	-0.0154001	0.00921249
GWAS1	-0.0152154	0.0103865
GWAS1	-0.0155312	0.00949622
GWAS1	-0.0156335	0.00874001
GWAS1	-0.0159065	0.0100246
GWAS1	-0.0154177	0.00919119
GWAS1	-0.0154702	0.00958577
GWAS1	-0.0156853	0.00983098
GWAS1	-0.0156212	0.00953613
GWAS1	-0.0158907	0.00836047
GWAS1	-0.0151831	0.00932512
GWAS1	-0.016077	0.00933174
GWAS1	-0.0153042	0.00946947
GWAS1	-0.0156053	0.00865034
GWAS1	-0.0138303	0.00846532
GWAS1	-0.0160566	0.0102434
GWAS1	-0.0153139	0.00934502
GWAS1	-0.0155572	0.0093118
GWAS1	-0.0154334	0.00951346
GWAS1	-0.015518	0.00946772
GWAS1	-0.0153067	0.00911848
GWAS1	-0.0151033	0.00924527
GWAS1	-0.0157947	0.00973878
GWAS1	-0.0154735	0.00879229
GWAS1	-0.0152468	0.0103737
GWAS1	-0.0150828	0.00973994
GWAS1	-0.0151287	0.00913484
GWAS1	-0.015195	0.00933031
GWAS1	-0.0151107	0.009624
GWAS1	-0.0153978	0.00939116
GWAS1	-0.0123364	0.00728997
GWAS1	-0.0154314	0.0092664
GWAS1	-0.0161361	0.00917652
GWAS1	-0.0153647	0.00952817
GWAS1	-0.0154001	0.00921249
GWAS1	-0.0153601	0.00954236
GWAS1	-0.0154075	0.00898772
GWAS1	-0.0155371	0.00986419
GWAS1	-0.0152821	0.00957714
GWAS1	-0.0151614	0.00901468
GWAS1	-0.015908	0.00913324
GWAS1	-0.0144318	0.00944881
GWAS1	-0.0152261	0.00890885
GWAS1	-0.0152609	0.00975077
GWAS1	-0.0157611	0.00933577
GWAS1	-0.014538	0.00891787
GWAS1	-0.0156608	0.00942804
GWAS1	-0.0151498	0.0102282
GWAS1	-0.0149281	0.0100996
GWAS1	-0.0151748	0.00883103
GWAS1	-0.0159073	0.00913303
GWAS1	-0.0155619	0.00904881
GWAS1	-0.0151523	0.00894611
GWAS1	-0.0156986	0.00969105
GWAS1	-0.0156583	0.0105658
GWAS1	-0.0155279	0.00998751
GWAS1	-0.0149872	0.00974815
GWAS1	-0.0158535	0.00900683
GWAS1	-0.0155971	0.0100282
GWAS1	-0.0156036	0.00955218
GWAS1	-0.0162285	0.00891753
GWAS1	-0.015663	0.00947228
GWAS1	-0.0156575	0.00954746
GWAS1	-0.015045	0.00927252
GWAS1	-0.0144352	0.0094526
GWAS1	-0.0155389	0.00946196
GWAS1	-0.015621	0.00931829
GWAS1	-0.0150875	0.00899727
GWAS1	-0.0157973	0.00966998
GWAS1	-0.0155437	0.0101232
GWAS1	-0.0159551	0.00884919
GWAS1	-0.0160118	0.00982937
GWAS1	-0.0158084	0.00973905
GWAS1	-0.0159	0.0093949
GWAS1	-0.0153626	0.00952615
GWAS1	-0.0156282	0.00932857
GWAS1	-0.0151916	0.00921336
GWAS1	-0.0153889	0.0084936
GWAS1	-0.0149874	0.00974171
GWAS1	-0.0155455	0.00934382
GWAS1	-0.016056	0.00983837
GWAS1	-0.0151627	0.00937559
GWAS1	-0.0151394	0.0100111
GWAS1	-0.0122119	0.00849127
GWAS1	-0.0156996	0.00948098
GWAS1	-0.0154097	0.00899109
GWAS1	-0.01548	0.0087602
GWAS1	-0.015383	0.00966007
GWAS1	-0.0160368	0.0093157
GWAS1	-0.0156598	0.00953237
GWAS1	-0.0154713	0.0090753
GWAS1	-0.0153465	0.0100398
GWAS1	-0.0163837	0.00950326
GWAS1	-0.0161361	0.00918255
GWAS1	-0.0155107	0.0101384
GWAS1	-0.015305	0.00947341
GWAS1	-0.0161644	0.00989999
GWAS1	-0.0147404	0.00931114
GWAS1	-0.0155145	0.00999623
GWAS1	-0.0147291	0.00931276
GWAS1	-0.0147795	0.00924777
GWAS1	-0.0157858	0.0104029
GWAS1	-0.015388	0.00975875
GWAS1	-0.0155585	0.00882933
GWAS1	-0.0154723	0.00932791
GWAS1	-0.0164027	0.00949114
GWAS1	-0.0156793	0.00958594
GWAS1	-0.0154596	0.00900893
GWAS1	-0.015867	0.00940393
GWAS1	-0.0159528	0.00928311
GWAS1	-0.0151394	0.00946395
GWAS1	-0.0159025	0.00938596
GWAS1	-0.0155281	0.0101014
GWAS1	-0.0156849	0.0100969
GWAS1	-0.0156525	0.00943466
GWAS1	-0.0153809	0.00906486
GWAS1	-0.0158088	0.00900322
GWAS1	-0.0152832	0.00890883
GWAS1	-0.0149881	0.0092166
GWAS1	-0.0151766	0.0089668
GWAS1	-0.0155679	0.00956033
GWAS1	-0.0153834	0.00965055
GWAS1	-0.015687	0.00879572
GWAS1	-0.0156125	0.00965321
GWAS1	-0.0163856	0.0096356
GWAS1	-0.0151837	0.0101372
GWAS1	-0.0156315	0.00964361
GWAS1	-0.0152265	0.00890285
GWAS1	-0.0151632	0.00930769
GWAS1	-0.0155259	0.00936728
GWAS1	-0.0160473	0.00863841
GWAS1	-0.0157879	0.00904423
GWAS1	-0.0153762	0.00935646
GWAS1	-0.0151726	0.00981183
GWAS1	-0.0158642	0.00924926
GWAS1	-0.0156658	0.00947513
GWAS1	-0.0156245	0.00973747
GWAS1	-0.0153894	0.0100896
GWAS1	-0.0149713	0.00960551
GWAS1	-0.0156695	0.0088437
GWAS1	-0.0153338	0.00969166
GWAS1	-0.0151144	0.00946132
GWAS1	-0.016168	0.0093573
GWAS1	-0.0155462	0.00914835
GWAS1	-0.0152953	0.00900221
GWAS1	-0.0156637	0.00943062
GWAS1	-0.0154595	0.00932462
GWAS1	-0.00651675	-0.00075083
GWAS1	-0.0157819	0.0104071
GWAS1	-0.0153214	0.00946063
GWAS1	-0.0151792	0.00884264
GWAS1	-0.0125119	0.00841344
GWAS1	-0.0161543	0.00989219
GWAS1	-0.0162283	0.00891733
GWAS1	-0.0154821	0.00878704
GWAS1	-0.0156668	0.00906338
GWAS1	-0.0154639	0.0093469
GWAS1	-0.0160761	0.00819173
GWAS1	-0.0156383	0.00973605
GWAS1	-0.0154214	0.00907683
GWAS1	-0.015754	0.00994785
GWAS1	-0.0151505	0.0102287
GWAS1	-0.0155688	0.00956058
GWAS1	-0.0155169	0.00936338
GWAS1	-0.0154413	0.00945727
GWAS1	-0.0158819	0.00942161
GWAS1	-0.0155524	0.0088295
GWAS2	-0.0160196	0.00982624
GWAS2	-0.0154868	0.00994198
GWAS2	-0.00765549	-0.000262749
GWAS2	-0.0159033	0.0095648
GWAS2	-0.0128258	0.00920661
GWAS2	-0.0159108	0.0101044
GWAS2	-0.0154853	0.00916954
GWAS2	-0.0161014	0.00985358
GWAS2	-0.0160901	0.00985347
GWAS2	-0.0151347	0.00950881
GWAS2	-0.0162589	0.00951181
GWAS2	-0.0154653	0.00917614
GWAS2	-0.0154141	0.00927997
GWAS2	-0.0158365	0.00924965
GWAS2	-0.0160576	0.0101271
GWAS2	-0.0155129	0.00966548
GWAS2	-0.0155712	0.00949563
GWAS2	-0.0156753	0.00922869
GWAS2	-0.0156827	0.00945766
GWAS2	-0.015411	0.00966484
GWAS2	-0.0151646	0.00920686
GWAS2	-0.0127212	0.00797143
GWAS2	-0.0154851	0.00882821
GWAS2	-0.0160427	0.00948921
GWAS2	-0.0156629	0.00989296
GWAS2	-0.0154711	0.00944354
GWAS2	-0.0160918	0.00985075
GWAS2	-0.0152321	0.00966218
GWAS2	-0.016035	0.00958271
GWAS2	-0.0151371	0.00979523
GWAS2	-0.0157079	0.0094809
GWAS2	-0.0153857	0.00984823
GWAS2	-0.014951	0.0095601
GWAS2	-0.0151545	0.0096405
GWAS2	-0.0150625	0.00950563
GWAS2	-0.0153981	0.00940126
GWAS2	-0.015637	0.00967433
GWAS2	-0.0154838	0.0100023
GWAS2	-0.0154643	0.00935044
GWAS2	-0.0157518	0.00888069
GWAS2	-0.0160841	0.00913435
GWAS2	-0.0161139	0.00961091
GWAS2	-0.0151718	0.00865855
GWAS2	-0.015958	0.00957966
GWAS2	-0.0156367	0.0101759
GWAS2	-0.0153241	0.0103016
GWAS2	-0.0151267	0.00960575
GWAS2	-0.0158846	0.00961126
GWAS2	-0.0155653	0.00871165
GWAS2	-0.0156611	0.00962384
GWAS2	-0.0150879	0.00927411
GWAS2	-0.0156898	0.00925309
GWAS2	-0.0159844	0.00969051
GWAS2	-0.0157149	0.00924548
GWAS2	-0.0143199	0.00912166
GWAS2	-0.015761	0.00919092
GWAS2	-0.0152987	0.0094701
GWAS2	-0.0155277	0.0095954
GWAS2	-0.0157444	0.0101252
GWAS2	-0.0150754	0.00905347
GWAS2	-0.0151951	0.00960573
GWAS2	-0.0151097	0.00817543
GWAS2	-0.0164803	0.00907505
GWAS2	-0.0160061	0.00962038
GWAS2	-0.0155665	0.00988779
GWAS2	-0.0151414	0.00851343
GWAS2	-0.0154317	0.00952962
GWAS2	-0.0155414	0.00943076
GWAS2	-0.0163482	0.00988967
GWAS2	-0.0153608	0.00951502
GWAS2	-0.0154552	0.0102393
GWAS2	-0.0151901	0.00897828
GWAS2	-0.0156548	0.00931054
GWAS2	-0.0153832	0.00930549
GWAS2	-0.0153365	0.00952257
GWAS2	-0.0154957	0.00950044
GWAS2	-0.0157191	0.0094151
GWAS2	-0.0152912	0.00854045
GWAS2	-0.0155546	0.00975867
GWAS2	-0.0153999	0.0102473
GWAS2	-0.0153328	0.0102161
GWAS2	-0.015283	0.00946386
GWAS2	-0.0148223	0.00937911
GWAS2	-0.0166903	0.00936308
GWAS2	-0.0155758	0.00953422
GWAS2	-0.0155601	0.0101337
GWAS2	-0.0158695	0.00949183
GWAS2	-0.0151284	0.00900005
GWAS2	-0.0154749	0.00955443
GWAS2	-0.0158359	0.00915971
GWAS2	-0.0150587	0.0100238
GWAS2	-0.015206	0.0102675
GWAS2	-0.0158467	0.00934602
GWAS2	-0.0159059	0.00849674
GWAS2	-0.0152346	0.00987157
GWAS2	-0.0152616	0.00972028
GWAS2	-0.015556	0.00963775
GWAS2	-0.0153475	0.00918134
GWAS2	-0.0158397	0.00978597
GWAS2	-0.0155645	0.00922979
GWAS2	-0.0153716	0.00951122
GWAS2	-0.0149412	0.00945966
GWAS2	-0.0152585	0.00974451
GWAS2	-0.0152403	0.00979279
GWAS2	-0.0154307	0.00859437
GWAS2	-0.015464	0.00919758
GWAS2	-0.0156497	0.00835016
GWAS2	-0.0157669	0.00937021
GWAS2	-0.0158196	0.0101181
GWAS2	-0.0152195	0.00868595
GWAS2	-0.0150333	0.00983265
GWAS2	-0.0158446	0.0100038
GWAS2	-0.0156333	0.00980723
GWAS2	-0.0156186	0.00966255
GWAS2	-0.0153174	0.00923392
GWAS2	-0.0153418	0.00940316
GWAS2	-0.0158811	0.00856266
GWAS2	-0.0157512	0.00924657
GWAS2	-0.0156288	0.00913414
GWAS2	-0.015997	0.00991708
GWAS2	-0.0154616	0.00943306
GWAS2	-0.0159955	0.00945789
GWAS2	-0.0163408	0.00939814
GWAS2	-0.0156319	0.00954055
GWAS2	-0.0150918	0.00995017
GWAS2	-0.0155238	0.00976464
GWAS2	-0.0158086	0.00898981
GWAS2	-0.0153332	0.00832895
GWAS2	-0.0156176	0.0093786
GWAS2	-0.0154663	0.00945428
GWAS2	-0.0152372	0.00885229
GWAS2	-0.016031	0.00929481
EUR	-0.0155709	0.00938889
EUR	-0.0152718	0.00895837
EUR	-0.0148492	0.00907044
EUR	-0.0155613	0.0095247
EUR	-0.0153285	0.0096739
EUR	-0.0152035	0.00887339
EUR	-0.0153883	0.00890465
EUR	-0.0149707	0.00944645
EUR	-0.0153873	0.00904734
EUR	-0.0153205	0.00892694
EUR	-0.0154094	0.00883699
EUR	-0.0157139	0.00926301
EUR	-0.0150979	0.00954658
EUR	-0.015398	0.00926916
EUR	-0.0154826	0.00946366
EUR	-0.0157719	0.00890506
EUR	-0.0149643	0.00854876
EUR	-0.0155651	0.00945999
EUR	-0.0152147	0.00939882
EUR	-0.0159316	0.00934382
EUR	-0.0154561	0.00874732
EUR	-0.0148715	0.00899081
EUR	-0.0157197	0.00979071
EUR	-0.0154227	0.00965013
EUR	-0.0151882	0.00879954
EUR	-0.0151281	0.00898175
EUR	-0.0157726	0.00949189
EUR	-0.0157561	0.0101186
EUR	-0.0156326	0.00870494
EUR	-0.0152955	0.00921552
EUR	-0.0146611	0.00975507
EUR	-0.0152137	0.00917914
EUR	-0.015405	0.00932685
EUR	-0.0155158	0.00864908
EUR	-0.0153915	0.00904246
EUR	-0.0158645	0.00916824
EUR	-0.0161717	0.00942139
EUR	-0.0150558	0.0095526
EUR	-0.0151664	0.00999011
EUR	-0.0157858	0.00919045
EUR	-0.0165003	0.00861045
EUR	-0.0154484	0.0101613
EUR	-0.0156632	0.00970983
EUR	-0.0159156	0.0084788
EUR	-0.0157768	0.00945988
EUR	-0.0158407	0.00986323
EUR	-0.0157493	0.0103641
EUR	-0.0149164	0.00898655
EUR	-0.0153155	0.00891272
EUR	-0.0159985	0.0102684
EUR	-0.0159503	0.00931057
EUR	-0.015345	0.00979423
EUR	-0.01525	0.00900278
EUR	-0.0155437	0.00939812
EUR	-0.0157888	0.00963172
EUR	-0.0142451	0.00559843
EUR	-0.0144586	0.00584494
EUR	-0.0147559	0.00717069
EUR	-0.0139516	0.00547091
EUR	-0.0142083	0.00549995
EUR	-0.0149031	0.00595001
EUR	-0.0137843	0.00594869
EUR	-0.0136566	0.00555628
EUR	-0.0129857	0.00672076
EUR	-0.0130103	0.00552842
EUR	-0.0142461	0.00607928
EUR	-0.0135142	0.00551436
EUR	-0.0143451	0.00619618
EUR	-0.0137386	0.00510957
EUR	-0.0139903	0.0056683
EUR	-0.0141127	0.00524098
EUR	-0.0140661	0.00646958
EUR	-0.0151599	0.0090724
EUR	-0.0158242	0.00953745
EUR	-0.0150252	0.00987455
EUR	-0.0154645	0.0100277
EUR	-0.0155483	0.00931632
EUR	-0.0147643	0.00915386
EUR	-0.015406	0.00901405
EUR	-0.0153035	0.00950505
EUR	-0.0155318	0.00988897
EUR	-0.0157911	0.00996351
EUR	-0.0154968	0.00901864
EUR	-0.0155774	0.0100343
EUR	-0.0155459	0.00983312
EUR	-0.015042	0.00937376
EUR	-0.0153696	0.00939981
EUR	-0.0154511	0.00945944
EUR	-0.0151151	0.0087936
EUR	-0.0158109	0.00856145
EUR	-0.015638	0.0094987
EUR	-0.0152103	0.0096088
EUR	-0.014284	0.00884878
EUR	-0.0159904	0.00989651
EUR	-0.0150925	0.00950399
EUR	-0.0156273	0.00978278
EUR	-0.015518	0.00938099
EUR	-0.0153167	0.00970061
EUR	-0.0160319	0.00914617
EUR	-0.0156895	0.00935603
EUR	-0.0154002	0.00936225
EUR	-0.0149528	0.00989094
EUR	-0.0163615	0.00922888
EUR	-0.0135443	0.00613684
EUR	-0.0137365	0.00552583
EUR	-0.0144449	0.00669695
EUR	-0.0135999	0.00666474
EUR	-0.0135471	0.00479607
EUR	-0.0134039	0.0053274
EUR	-0.0141178	0.00658977
EUR	-0.0146274	0.00703636
EUR	-0.0141758	0.00551287
EUR	-0.0141648	0.00589164
EUR	-0.0145581	0.00722911
EUR	-0.014248	0.00559972
EUR	-0.0143987	0.00601123
EUR	-0.0140522	0.00600165
EUR	-0.0138088	0.00548208
EUR	-0.0144466	0.00577139
EUR	-0.0140291	0.00551745
EUR	-0.0140272	0.00526811
EUR	-0.0136528	0.00544614
EUR	-0.013798	0.00602763
EUR	-0.0146004	0.00686336
EUR	-0.0133465	0.00535439
EUR	-0.0137788	0.00625823
EUR	-0.0143827	0.00604306
EUR	-0.015127	0.00699066
EUR	-0.0137199	0.00496812
EUR	-0.0141247	0.00594021
EUR	-0.0149448	0.00671707
EUR	-0.0137772	0.00611603
EUR	-0.0144155	0.0062302
EUR	-0.0136488	0.00579513
EUR	-0.0138797	0.00522618
EUR	-0.0134736	0.0054057
EUR	-0.0145978	0.0051735
EUR	-0.0144832	0.0058786
EUR	-0.0137355	0.00662695
EUR	-0.0144918	0.00699664
EUR	-0.0143804	0.0063173
EUR	-0.0138233	0.00716584
EUR	-0.0141662	0.00649294
EUR	-0.0137907	0.00664783
EUR	-0.0151868	0.00795794
EUR	-0.0142872	0.00604967
EUR	-0.0137751	0.00535426
EUR	-0.0148548	0.00734859
EUR	-0.0140679	0.00660769
EUR	-0.013579	0.00641676
EUR	-0.0140803	0.00692462
EUR	-0.0143406	0.0051907
EUR	-0.0142368	0.00634726
EUR	-0.0149552	0.00771735
EUR	-0.0139584	0.00619806
EUR	-0.0143677	0.00632463
EUR	-0.0138832	0.0067494
EUR	-0.0148473	0.00741742
EUR	-0.0139457	0.00628938
EUR	-0.014266	0.00606392
EUR	-0.0147679	0.00661144
EUR	-0.014415	0.00657936
EUR	-0.0138926	0.00681474
EUR	-0.0136594	0.00566993
EUR	-0.013904	0.00667387
EUR	-0.0136391	0.00533529
EUR	-0.013943	0.00644174
EUR	-0.0140371	0.0061459
EUR	-0.0138117	0.00602154
EUR	-0.014379	0.0060505
EUR	-0.0142163	0.00560129
EUR	-0.0135048	0.00556853
EUR	-0.0139133	0.00539447
EUR	-0.0138638	0.00667627
EUR	-0.0148701	0.0062735
EUR	-0.0137133	0.00507372
EUR	-0.0143832	0.0068806
EUR	-0.0146414	0.00713353
EUR	-0.0140685	0.00613407
EUR	-0.0139034	0.00554837
EUR	-0.0147988	0.00759693
EUR	-0.0149746	0.00613932
EUR	-0.0134594	0.00525999
EUR	-0.0136193	0.00564967
EUR	-0.0143898	0.00638697
EAS	0.00728784	-0.0361988
EAS	0.00709022	-0.0372279
EAS	0.00821764	-0.0370888
EAS	0.00753791	-0.0360481
EAS	0.00720642	-0.0368813
EAS	0.00785646	-0.0359193
EAS	0.00826903	-0.0365967
EAS	0.00782134	-0.0366024
EAS	0.007632	-0.0366449
EAS	0.00682033	-0.0374857
EAS	0.00802803	-0.0368522
EAS	0.00825069	-0.0368643
EAS	0.00755482	-0.0375427
EAS	0.00789991	-0.0362101
EAS	0.00787443	-0.0357375
EAS	0.00723425	-0.0370358
EAS	0.00743913	-0.0362474
EAS	0.00751504	-0.0365166
EAS	0.00762069	-0.0366493
EAS	0.00717406	-0.0363329
EAS	0.00706307	-0.037387
EAS	0.00757719	-0.0365401
EAS	0.00803809	-0.0368738
EAS	0.00712467	-0.0367725
EAS	0.00787367	-0.0364015
EAS	0.00791095	-0.037034
EAS	0.00731921	-0.036586
EAS	0.00788213	-0.0370203
EAS	0.00807022	-0.0368102
EAS	0.00741233	-0.036306
EAS	0.00763388	-0.0365168
EAS	0.00804633	-0.0364768
EAS	0.00769958	-0.0369407
EAS	0.00752622	-0.0360443
EAS	0.00786509	-0.037412
EAS	0.00752049	-0.0368805
EAS	0.00757653	-0.0367973
EAS	0.00727955	-0.0366177
EAS	0.00724549	-0.0366383
EAS	0.00748385	-0.037053
EAS	0.00730059	-0.0370098
EAS	0.00764331	-0.0372139
EAS	0.00721306	-0.0367745
EAS	0.00808599	-0.0369875
EAS	0.00775837	-0.036807
EAS	0.00793536	-0.0371
EAS	0.00743644	-0.0371796
EAS	0.0069504	-0.0367871
EAS	0.00758015	-0.0357517
EAS	0.00741185	-0.0363685
EAS	0.00702693	-0.0372212
EAS	0.00744094	-0.036966
EAS	0.0077272	-0.0372501
EAS	0.00750308	-0.0362908
EAS	0.00693497	-0.03587
EAS	0.00822258	-0.0370688
EAS	0.00628131	-0.0373131
EAS	0.00809846	-0.0376375
EAS	0.0072818	-0.0370635
EAS	0.00755855	-0.036797
EAS	0.00786883	-0.0368636
EAS	0.00774858	-0.037623
EAS	0.00816637	-0.0368047
EAS	0.00794937	-0.0372623
EAS	0.00766444	-0.0363359
EAS	0.0082006	-0.0368115
EAS	0.0072982	-0.0370223
EAS	0.00765252	-0.0368106
EAS	0.00787325	-0.0371597
EAS	0.0076998	-0.0372808
EAS	0.00713225	-0.0366516
EAS	0.00791345	-0.0379876
EAS	0.00755325	-0.0362524
EAS	0.0074802	-0.0367632
EAS	0.00745445	-0.0368315
EAS	0.00688941	-0.0362228
EAS	0.00815271	-0.0366187
EAS	0.0076888	-0.0371281
EAS	0.00731974	-0.0372215
EAS	0.00761762	-0.0367426
EAS	0.00776315	-0.0363748
EAS	0.00818341	-0.0365533
EAS	0.00792877	-0.0370569
EAS	0.00771517	-0.0368207
EAS	0.00727833	-0.0367714
EAS	0.0071551	-0.0361583
EAS	0.00817592	-0.0369574
EAS	0.0074891	-0.036922
EAS	0.00760273	-0.0367249
EAS	0.00748551	-0.0365651
EAS	0.00775952	-0.0365442
EAS	0.00797083	-0.0367963
EAS	0.00787579	-0.0363217
EAS	0.00736772	-0.0370505
EAS	0.00777413	-0.037277
EAS	0.00793923	-0.0370411
EAS	0.00790239	-0.036714
EAS	0.00715022	-0.0364841
EAS	0.00723914	-0.0366665
EAS	0.0072365	-0.0369158
EAS	0.00778489	-0.0367919
EAS	0.00749843	-0.0373114
EAS	0.00788145	-0.0365873
EAS	0.00646651	-0.0361469
EAS	0.00779016	-0.0368551
EAS	0.00714891	-0.0364781
EAS	0.0076265	-0.0358241
EAS	0.00773626	-0.0355558
EAS	0.0077123	-0.0367936
EAS	0.00767704	-0.0353942
EAS	0.0083495	-0.0362589
EAS	0.00782714	-0.03624
EAS	0.00754766	-0.0367142
EAS	0.00747886	-0.0355367
EAS	0.00748017	-0.0362609
EAS	0.00824351	-0.036624
EAS	0.00734075	-0.0367007
EAS	0.00693686	-0.0361254
EAS	0.00741888	-0.0364904
EAS	0.00741909	-0.0372817
EUR	-0.0156271	0.00930803
EUR	-0.0137351	0.00920242
EUR	-0.0140536	0.00976915
EUR	-0.0146969	0.00999135
EUR	-0.0141992	0.0096313
EUR	-0.0143781	0.0101873
EUR	-0.0145719	0.00979528
EUR	-0.0135778	0.0100142
EUR	-0.0141351	0.0101247
EUR	-0.0146603	0.00973805
EUR	-0.0144385	0.00969833
EUR	-0.0154206	0.0100095
EUR	-0.0159221	0.00985305
EUR	-0.0155859	0.0101519
EUR	-0.0150759	0.010731
EUR	-0.0158696	0.009227
EUR	-0.0160209	0.00884213
EUR	-0.0148723	0.00962163
EUR	-0.0139642	0.00893956
EUR	-0.0137206	0.0102063
EUR	-0.0140957	0.00997181
EUR	-0.013549	0.00948751
EUR	-0.0136661	0.0099185
EUR	-0.0139782	0.010008
EUR	-0.0144005	0.0101387
EAS	0.00748935	-0.036185
EAS	0.00737976	-0.0355278
EAS	0.00763534	-0.0357153
EAS	0.0075828	-0.0358068
EAS	0.00728319	-0.0352112
EAS	0.00768213	-0.0363461
EUR	-0.0133664	0.00944918
EUR	-0.0139108	0.00932059
EUR	-0.0143298	0.0102115
EUR	-0.0148194	0.0101408
EUR	-0.0141654	0.0094445
EUR	-0.0140307	0.00957676
EUR	-0.0138426	0.00969572
EUR	-0.0138058	0.00973086
EUR	-0.0145618	0.00937481
EUR	-0.0149461	0.00976758
EUR	-0.0138405	0.00957733
EUR	-0.0134396	0.00848759
EUR	-0.0140353	0.0103183
EUR	-0.0141266	0.00921231
EUR	-0.0136525	0.00976174
EUR	-0.0142609	0.00918156
EUR	-0.0146105	0.00940153
EUR	-0.0130882	0.0102534
EUR	-0.0119352	0.00987273
EUR	-0.0120323	0.00991442
EUR	-0.0149277	0.010367
EUR	-0.0143149	0.00996757
EUR	-0.0131337	0.00996182
EUR	-0.0128292	0.00970057
EUR	-0.0145898	0.00914325
EUR	-0.0146172	0.0102523
EUR	-0.0147277	0.00956993
EUR	-0.0141266	0.00986238
EUR	-0.0148146	0.0100303
EUR	-0.0142609	0.00907341
EUR	-0.0146804	0.0102465
EUR	-0.0142193	0.00977102
EUR	-0.0154187	0.0103841
EUR	-0.0150562	0.00951804
EUR	-0.013838	0.00944281
EUR	-0.0136606	0.0100141
EUR	-0.0122253	0.010791
EUR	-0.0120721	0.0102227
EUR	-0.0134771	0.00947055
EUR	-0.013311	0.00987934
EUR	-0.0155875	0.00961036
EUR	-0.0160271	0.00980385
EUR	-0.0128865	0.00955686
EUR	-0.0138153	0.00948702
EUR	-0.0139093	0.0100491
EUR	-0.0141034	0.00907568
EUR	-0.0136342	0.00997277
EUR	-0.0141135	0.00956796
EUR	-0.0149042	0.00984854
EUR	-0.0144213	0.0107877
EUR	-0.0137998	0.00932443
EUR	-0.0132385	0.00909959
EUR	-0.0143118	0.00983102
EUR	-0.0148815	0.0101543
EUR	-0.0146328	0.00993436
EUR	-0.0129688	0.00964827
EUR	-0.0140202	0.0100689
EUR	-0.013818	0.00932605
EUR	-0.0143366	0.0102024
EUR	-0.014774	0.00994476
EUR	-0.0145873	0.0100545
EUR	-0.0149845	0.0102098
EUR	-0.0151081	0.00889284
EUR	-0.0150821	0.0094233
EUR	-0.0151655	0.00970941
EUR	-0.0143256	0.00939878
EUR	-0.0136177	0.0101155
EUR	-0.0147666	0.00965486
EUR	-0.0150614	0.0100426
EUR	-0.0152675	0.00958135
EUR	-0.0159303	0.00987577
EUR	-0.0150428	0.00903065
EUR	-0.0157158	0.0096309
EAS	0.00778778	-0.0374846
EAS	0.00724846	-0.0363481
EAS	0.00752207	-0.0364631
EAS	0.00769863	-0.0363238
EAS	0.00664796	-0.0360855
EAS	0.00713057	-0.0367707
EAS	0.00795079	-0.0365915
EAS	0.00815433	-0.0365519
EAS	0.00774983	-0.0365885
EAS	0.00738087	-0.0362464
EAS	0.00740771	-0.0368308
EAS	0.00816316	-0.03613
EAS	0.00773594	-0.0356858
EAS	0.00756466	-0.0360962
EAS	0.00711137	-0.0362021
EAS	0.00730667	-0.0359137
EAS	0.00785808	-0.0365892
EAS	0.00781978	-0.0359472
EAS	0.00807312	-0.0356545
EAS	0.00770538	-0.0358376
EAS	0.00774494	-0.036562
EAS	0.00778065	-0.0354036
EAS	0.00751812	-0.0357442
EAS	0.00735342	-0.0350807
EAS	0.0073804	-0.0352076
EAS	0.00756904	-0.0361246
EAS	0.0085942	-0.0359667
EAS	0.00759048	-0.0357207
EAS	0.00692166	-0.0352176
EAS	0.00718255	-0.0353315
EAS	0.00743847	-0.0359503
EAS	0.00638253	-0.0352593
EAS	0.00711524	-0.035843
EAS	0.00768586	-0.0356368
EAS	0.00739301	-0.0355011
EAS	0.00711072	-0.0359401
EAS	0.00723459	-0.0346509
EAS	0.00770144	-0.0357077
EAS	0.00800431	-0.0356742
EAS	0.00732106	-0.0363437
EAS	0.00774857	-0.0362754
EAS	0.00723581	-0.0351465
EAS	0.00752973	-0.0355042
EAS	0.0074665	-0.0365744
EAS	0.00781888	-0.0360355
EAS	0.00719098	-0.0358083
EAS	0.00755757	-0.0356071
EAS	0.00765895	-0.0351918
EAS	0.00761069	-0.0357332
EAS	0.00754075	-0.0361527
EAS	0.00817975	-0.0358577
EAS	0.00792691	-0.0362618
EAS	0.00682263	-0.0351605
EAS	0.00727723	-0.0360005
EAS	0.00735203	-0.035292
EAS	0.00696975	-0.0359
AFR	0.0252347	0.0147441
AFR	0.0169718	0.00443506
AFR	0.0310797	0.0156954
AFR	0.0261995	0.0146452
AFR	0.0300899	0.0160759
AFR	0.0271546	0.0148642
AFR	0.0317178	0.016232
AFR	0.0274492	0.0147575
AFR	0.0283431	0.0152955
AFR	0.0318849	0.0155334
AFR	0.0284343	0.0148818
AFR	0.0258179	0.0155988
AFR	0.029673	0.0157481
AFR	0.0295508	0.0156747
AFR	0.026189	0.014897
AFR	0.029225	0.0153906
AFR	0.026509	0.015364
AFR	0.0115451	0.0135755
AFR	0.0259416	0.0150901
AFR	0.0291671	0.0148177
AFR	0.0256796	0.0150061
AFR	0.0248988	0.0151273
AFR	0.0290962	0.0164134
AFR	0.0319386	0.0161247
AFR	0.0265425	0.0148179
EAS	0.00669198	-0.0329696
EAS	0.00736955	-0.0355536
EAS	0.00723869	-0.0360159
EAS	0.00760999	-0.0357324
EAS	0.0077717	-0.0355905
EAS	0.00725924	-0.0366845
EAS	0.00734034	-0.0363955
EAS	0.00756499	-0.0355684
EAS	0.00810523	-0.0372392
EAS	0.00788917	-0.0364181
EAS	0.00722755	-0.0359192
EAS	0.00780719	-0.0355614
EAS	0.00687557	-0.0353588
EAS	0.00766172	-0.036254
EAS	0.00758302	-0.0351966
EAS	0.00731878	-0.0357436
EAS	0.00751198	-0.0354868
AFR	0.0324835	0.0155985
AFR	0.0315214	0.0161073
AFR	0.029293	0.0157864
AFR	0.026524	0.0151949
EAS	0.00797208	-0.0356693
EAS	0.00756062	-0.0342069
EAS	0.00742533	-0.0353622
EAS	0.00704311	-0.0359455
EAS	0.007622	-0.0357389
EAS	0.00716832	-0.0354011
EAS	0.00685016	-0.034776
EAS	0.00740979	-0.0348396
EAS	0.00714426	-0.0354769
EAS	0.00692885	-0.0356757
EAS	0.00677511	-0.035258
EAS	0.00750984	-0.0357465
EAS	0.0074131	-0.0363364
EAS	0.00734977	-0.0354441
EAS	0.00694222	-0.0359221
EAS	0.00768059	-0.036235
EAS	0.00788937	-0.0353647
EAS	0.00709446	-0.0358788
EAS	0.00762012	-0.0355839
EAS	0.0080162	-0.0353293
EAS	0.00785848	-0.0358302
AFR	0.0298918	0.0156617
AFR	0.0316341	0.0160125
AFR	0.0252359	0.0154395
AFR	0.0293353	0.0156354
EAS	0.00775732	-0.0358972
EAS	0.00718669	-0.0346959
EAS	0.00710147	-0.0351123
EAS	0.00790585	-0.0360367
EAS	0.00693348	-0.0358143
EAS	0.00720883	-0.0350953
EAS	0.00732579	-0.0358133
EAS	0.0068535	-0.0331783
EAS	0.00771641	-0.0356871
EAS	0.00744433	-0.0357968
EAS	0.00761549	-0.0353423
EAS	0.00719311	-0.0360805
EAS	0.0072773	-0.0353656
EAS	0.00743943	-0.0354067
EAS	0.00747256	-0.0362648
EAS	0.00743253	-0.0359061
EAS	0.00539453	-0.0318499
AFR	0.0238196	0.0147814
AFR	0.0301569	0.0158145
EAS	0.00758615	-0.0351479
EAS	0.0074247	-0.0364088
EAS	0.00763633	-0.0356113
EAS	0.00742182	-0.036289
EAS	0.00769973	-0.035911
EAS	0.00780497	-0.0363729
EAS	0.00736718	-0.0363671
EAS	0.00783509	-0.0357624
EAS	0.00854591	-0.0365412
EAS	0.0082304	-0.0362889
EAS	0.00728375	-0.0359392
EAS	0.00724804	-0.037171
EAS	0.00862954	-0.0359438
EAS	0.00784018	-0.0360358
EAS	0.00777447	-0.0359812
EAS	0.00801358	-0.0353294
EAS	0.00765449	-0.0357436
EAS	0.00871387	-0.0360071
EAS	0.00745125	-0.0364975
EAS	0.00713505	-0.0366776
EUR	-0.0153415	0.00942419
EUR	-0.0149488	0.00990581
EUR	-0.0143167	0.00891877
EUR	-0.014223	0.00953391
EUR	-0.0146998	0.00967243
EUR	-0.0158298	0.00949686
EUR	-0.0143674	0.010047
EUR	-0.0147107	0.00996366
EUR	-0.0139095	0.0108363
EUR	-0.0137929	0.00959853
EUR	-0.0143442	0.00965902
EUR	-0.0144214	0.00963872
EUR	-0.0142563	0.0103534
EUR	-0.0131855	0.00957285
EAS	0.00751496	-0.0359772
AFR	0.0300829	0.0152904
AFR	0.0225311	0.0140525
AFR	0.0311545	0.0159621
AFR	0.0233169	0.0148735
AFR	0.0233929	0.0146084
AFR	0.025409	0.0151736
AFR	0.0295135	0.0165091
AFR	0.0273563	0.015907
AFR	0.0274072	0.0156189
AFR	0.0295628	0.0158557
AFR	0.0267048	0.0154449
AFR	0.03025	0.0154862
AFR	0.0300685	0.0158907
AFR	0.0273714	0.0150963
AFR	0.0294218	0.0157818
AFR	0.0315756	0.0154024
AFR	0.0279416	0.0147224
AFR	0.028653	0.0152568
AFR	0.0211045	0.0135312
AFR	0.0269658	0.0147198
AFR	0.032094	0.0166698
AFR	0.021549	0.0149439
EAS	0.0076165	-0.0353898
EAS	0.00823327	-0.0361893
EAS	0.00746048	-0.0359434
EAS	0.00740113	-0.0362857
EAS	0.00759337	-0.0363493
EAS	0.00831497	-0.0363955
EAS	0.00779809	-0.0365381
EAS	0.00782188	-0.0358893
EAS	0.0079842	-0.0360589
EAS	0.00692155	-0.0359706
EAS	0.00782787	-0.0356607
EAS	0.00759168	-0.0362617
EAS	0.00755379	-0.0364716
EAS	0.00770418	-0.0361358
EAS	0.0076667	-0.0358559
EAS	0.00730241	-0.0370753
EAS	0.0082843	-0.035814
EAS	0.0067949	-0.0363391
EAS	0.00775705	-0.0367539
EAS	0.00826616	-0.0363135
EAS	0.00779738	-0.0365738
EAS	0.0074996	-0.0370003
EAS	0.00740366	-0.0347571
EAS	0.00774509	-0.0369388
EAS	0.00735524	-0.0370543
EAS	0.00696124	-0.0362377
EAS	0.00719651	-0.0361397
EAS	0.00785333	-0.0361564
EAS	0.00751486	-0.0356848
EAS	0.0076755	-0.0360114
EAS	0.00717481	-0.0362346
EAS	0.00798236	-0.0360333
EAS	0.00757078	-0.0356068
EAS	0.00766677	-0.0353076
EAS	0.0071684	-0.0364496
AFR	0.0300336	0.0146747
AFR	0.0126446	0.0137854
AFR	0.0290645	0.0152926
AFR	0.0284617	0.0157627
AFR	0.0272103	0.0143731
AFR	0.0302924	0.0153104
AFR	0.0319027	0.0154252
AFR	0.0252541	0.0151276
AFR	0.0304566	0.0154621
AFR	0.0284579	0.0156756
AFR	0.0261163	0.0145216
AFR	0.0328901	0.0154897
AFR	0.0303977	0.0160526
AFR	0.0323065	0.0164376
AFR	0.0325578	0.0162602
AFR	0.0295649	0.0156016
AFR	0.0299496	0.0151977
AFR	0.0253798	0.0150253
AFR	0.0265559	0.0150802
AFR	0.0283006	0.0153999
AFR	0.0290628	0.015236
AFR	0.0286332	0.0163631
AFR	0.0202657	0.014656
AFR	0.0268891	0.0154761
AFR	0.0295208	0.0155383
AFR	0.0305982	0.0151516
AFR	0.0220271	0.014363
AFR	0.0238417	0.0139613
AFR	0.0281318	0.0155165
AFR	0.0295482	0.0149004
AFR	0.0299261	0.0151472
EAS	0.00729814	-0.0358994
EAS	0.00751626	-0.0363104
EAS	0.00718242	-0.0351693
EAS	0.00693732	-0.0354606
AFR	0.0243574	0.0153836
AFR	0.0308555	0.0159907
AFR	0.0238288	0.0144478
AFR	0.0285886	0.0153054
AFR	0.0291706	0.015564
AFR	0.0310935	0.0162194
AFR	0.0272891	0.0144362
AFR	0.0280936	0.0149898
AFR	0.0299347	0.0149208
AFR	0.0277578	0.0152761
AFR	0.0315104	0.0154473
AFR	0.0324716	0.0154974
AFR	0.0315297	0.0160438
AFR	0.032928	0.0155173
AFR	0.0318344	0.0162704
AFR	0.031703	0.0150841
AFR	0.0305072	0.0162356
AFR	0.0233568	0.0153494
AFR	0.025771	0.0149866
AFR	0.0317725	0.0164763
AFR	0.0322654	0.0160719
AFR	0.0322805	0.0156882
AFR	0.0317451	0.0150658
AFR	0.0319944	0.0160779
AFR	0.0323418	0.0158896
AFR	0.032093	0.0158007
AFR	0.0324577	0.0160944
AFR	0.0322973	0.0162174
AFR	0.0323762	0.0164796
AFR	0.0305416	0.015457
AFR	0.0297999	0.0162492
AFR	0.0321571	0.0157304
AFR	0.0326081	0.0158844
AFR	0.032771	0.0169861
AFR	0.0326863	0.0158391
AFR	0.0327621	0.0160551
AFR	0.0316956	0.0157031
AFR	0.0314467	0.0160987
AFR	0.0320084	0.0159861
AFR	0.0318273	0.0159007
AFR	0.0319833	0.0159037
AFR	0.0326098	0.0159862
AFR	0.0326246	0.0156474
AFR	0.0324765	0.0160381
AFR	0.0321186	0.0158161
AFR	0.0325268	0.0157973
AFR	0.0313606	0.015303
AFR	0.0316451	0.0155867
AFR	0.0326392	0.0158322
AFR	0.0311103	0.0153234
AFR	0.0328158	0.0154575
AFR	0.0324807	0.0154343
AFR	0.0324047	0.0159586
AFR	0.0320549	0.0149818
AFR	0.0325155	0.0159488
AFR	0.032365	0.0164265
AFR	0.0327048	0.0161447
AFR	0.0319558	0.0160084
AFR	0.0319968	0.0159758
AFR	0.0321488	0.0160214
AFR	0.0323216	0.0163482
AFR	0.0319318	0.0152529
AFR	0.0326491	0.015975
AFR	0.0327034	0.0161893
AFR	0.0330976	0.0163065
AFR	0.0324043	0.01568
AFR	0.0324595	0.0164262
AFR	0.0325307	0.0162353
AFR	0.0315924	0.0152051
AFR	0.031552	0.0154123
AFR	0.0286941	0.0157936
AFR	0.0324984	0.0159919
AFR	0.0321705	0.0154695
AFR	0.032448	0.0159346
AFR	0.0316015	0.0156853
AFR	0.0311167	0.0153497
AFR	0.0328844	0.0168684
AFR	0.0328348	0.0156312
AFR	0.0323386	0.0156247
AFR	0.0326417	0.0157299
AFR	0.0322369	0.0151685
AFR	0.031486	0.0151088
AFR	0.032858	0.0162695
AFR	0.0316597	0.0159031
AFR	0.0324258	0.0161944
AFR	0.0322965	0.0157517
AFR	0.0324106	0.0158279
AFR	0.03182	0.0160605
AFR	0.0320668	0.0157014
AFR	0.0328942	0.0153874
AFR	0.0316545	0.0163641
AFR	0.033183	0.0158309
AFR	0.0318255	0.0158073
AFR	0.0312166	0.0163965
AFR	0.0319127	0.0156169
AFR	0.0330166	0.0161205
AFR	0.0320286	0.0163056
AFR	0.0316925	0.0158875
AFR	0.0314759	0.0156938
AFR	0.0321987	0.0161927
AFR	0.0323813	0.0155871
AFR	0.033267	0.0167179
AFR	0.0332026	0.0158062
AFR	0.0334421	0.0160509
AFR	0.0336315	0.0156089
AFR	0.0334124	0.016163
AFR	0.0328665	0.0159787
AFR	0.0335969	0.0168099
AFR	0.0337563	0.0156204
AFR	0.0332728	0.0162611
AFR	0.0331641	0.0158135
AFR	0.0331892	0.0159429
AFR	0.0333401	0.0164217
AFR	0.0328493	0.0164965
AFR	0.0337702	0.0171147
AFR	0.0329707	0.0159881
AFR	0.0327891	0.0162957
AFR	0.0333422	0.0160473
AFR	0.0331751	0.0164179
AFR	0.0332307	0.0165822
AFR	0.0319958	0.0160646
AFR	0.0320821	0.0155745
AFR	0.0327246	0.0166373
AFR	0.0324947	0.0159711
AFR	0.0323072	0.0159429
AFR	0.0317108	0.0162364
AFR	0.0320631	0.0162547
AFR	0.0320405	0.0161592
AFR	0.031403	0.0159537
AFR	0.0321712	0.0158504
AFR	0.0328711	0.0156263
AFR	0.0315661	0.015891
AFR	0.0330782	0.0169913
AFR	0.033937	0.0162661
AFR	0.0328028	0.0161457
AFR	0.0337326	0.0155911
AFR	0.0333456	0.0158088
AFR	0.0332422	0.015014
AFR	0.0325099	0.0163833
AFR	0.0332896	0.0167944
AFR	0.0330588	0.0159176
AFR	0.0334744	0.0160547
AFR	0.0328046	0.0168944
AFR	0.0334319	0.0162873
AFR	0.0329857	0.016126
AFR	0.0331693	0.0164487
AFR	0.0328705	0.0162268
AFR	0.0324795	0.0161417
AFR	0.0336272	0.0163705
AFR	0.0332281	0.0158007
AFR	0.0335548	0.0168205
AFR	0.0332922	0.0168073
AFR	0.0333636	0.015901
AFR	0.0323258	0.0152965
AFR	0.0324055	0.0160702
AFR	0.0329336	0.0163697
AFR	0.0329791	0.0165697
AFR	0.0334978	0.0164556
AFR	0.0332708	0.0166514
AFR	0.0336318	0.016596
AFR	0.0335285	0.0160017
AFR	0.0331262	0.0154036
AFR	0.0332918	0.0169694
AFR	0.0329798	0.0165379
AFR	0.032222	0.0156255
AFR	0.0334085	0.0157508
AFR	0.0329179	0.0164971
AFR	0.0329492	0.0157508
AFR	0.0328028	0.0160777
AFR	0.0326398	0.0157228
AFR	0.0326268	0.0164267
AFR	0.0326941	0.0169747
AFR	0.0332735	0.0154692
AFR	0.0331614	0.0161739
AFR	0.032829	0.0167401
AFR	0.0334681	0.0157229
AFR	0.03355	0.0155798
AFR	0.0338734	0.016124
AFR	0.0331	0.0158162
AFR	0.0331537	0.0161901
AFR	0.0328165	0.0158644
AFR	0.0331862	0.0167426
AFR	0.0330833	0.0157201
AFR	0.0336353	0.016148
AFR	0.0333206	0.016389
AFR	0.0333107	0.0162761
AFR	0.0326911	0.0163206
AFR	0.0332851	0.0164364
AFR	0.0335619	0.015811
AFR	0.0331172	0.0157613
AFR	0.0333318	0.0157334
AFR	0.0328644	0.0165199
AFR	0.0328477	0.0165527
AFR	0.0336602	0.0168502
AFR	0.0331023	0.0161507
AFR	0.0330418	0.0161924
AFR	0.0334944	0.0158039
AFR	0.0332806	0.016121
AFR	0.0328375	0.0165888
AFR	0.0328277	0.0166737
AFR	0.0334016	0.0168762
AFR	0.0328139	0.0152468
AFR	0.0332219	0.0160234
AFR	0.0330191	0.0161474
AFR	0.0335196	0.0160836
AFR	0.0332353	0.0162992
AFR	0.0325406	0.0161622
AFR	0.0328635	0.0158143
AFR	0.0308995	0.0159708
AFR	0.0318616	0.0163573
AFR	0.0322755	0.015863
AFR	0.0321001	0.015713
AFR	0.033641	0.0160539
AFR	0.0336543	0.0160496
AFR	0.0328885	0.0156412
AFR	0.0336461	0.0155187
AFR	0.0327528	0.0158731
AFR	0.0329227	0.0164625
AFR	0.0332687	0.0166511
AFR	0.033218	0.0165939
AFR	0.0330156	0.0168787
AFR	0.0334117	0.0154709
AFR	0.0325527	0.0165797
AFR	0.0330746	0.015757
AFR	0.032958	0.0163466
AFR	0.0337368	0.0160783
AFR	0.0331922	0.0163986
AFR	0.0324729	0.0163308
AFR	0.0330643	0.0162356
AFR	0.0326664	0.015899
AFR	0.0329222	0.0168257
AFR	0.0331277	0.0161871
AFR	0.0336306	0.0159538
AFR	0.0330936	0.0172049
AFR	0.0331976	0.0161086
AFR	0.0336419	0.0161793
AFR	0.0336479	0.0160426
AFR	0.0331394	0.0167385
AFR	0.0329398	0.0158312
AFR	0.0330337	0.0155541
AFR	0.0332671	0.0164416
AFR	0.0329989	0.01574
AFR	0.0332327	0.015815
AFR	0.0332593	0.0163007
AFR	0.0330949	0.0166667
AFR	0.033258	0.0160051
AFR	0.0332983	0.0161471
AFR	0.0329917	0.0161807
AFR	0.033585	0.0160336
AFR	0.0329542	0.0153242
AFR	0.0336098	0.0166171
AFR	0.0335122	0.0160194
AFR	0.0327056	0.0164731
AFR	0.0328165	0.0151746
AFR	0.0335542	0.016163
AFR	0.0332024	0.0155442
AFR	0.0329445	0.0161815
AFR	0.0324804	0.0163212
AFR	0.0329918	0.0161114
AFR	0.0335425	0.0165407
AFR	0.0329444	0.0161491
AFR	0.0330244	0.0164028
AFR	0.0337682	0.0159895
AFR	0.0332909	0.0164566
AFR	0.0324275	0.0157708
AFR	0.032699	0.0160611
AFR	0.0322985	0.0171397
AFR	0.0328597	0.0156109
AFR	0.0332804	0.0160497
AFR	0.0332755	0.0160923
AFR	0.0328822	0.0160884
AFR	0.0333298	0.0165915
AFR	0.0334358	0.0161037
AFR	0.0330712	0.0166087
AFR	0.0330802	0.015639
AFR	0.0331107	0.0162724
AFR	0.0332374	0.015998
AFR	0.0326768	0.0160017
AFR	0.032982	0.016035
AFR	0.0332462	0.0162738
AFR	0.0328376	0.0159239
AFR	0.0331222	0.0166265
AFR	0.0330308	0.0163081
AFR	0.0328117	0.0160117
AFR	0.0333223	0.0161175
AFR	0.032777	0.0157007
AFR	0.0335066	0.016
AFR	0.0331596	0.0159908
AFR	0.0321864	0.0158788
AFR	0.0308095	0.0153787
AFR	0.033021	0.0159771
AFR	0.0332769	0.0171909
AFR	0.0329716	0.016377
AFR	0.0333841	0.0158197
AFR	0.0339839	0.0166919
AFR	0.033002	0.0165844
AFR	0.0328019	0.0165602
AFR	0.0325276	0.0154253
AFR	0.0329944	0.0163769
AFR	0.0325638	0.0160135
AFR	0.0323189	0.0159986
AFR	0.0323711	0.0164228
AFR	0.0330818	0.0158906
AFR	0.0324814	0.0160379
AFR	0.0330526	0.0169318
GWAS3	-0.0156319	0.00910746
GWAS3	-0.0153678	0.00897661
GWAS3	-0.0159688	0.00922864
GWAS3	-0.0150817	0.00903822
GWAS3	-0.0160663	0.00974767
GWAS3	-0.0153481	0.00958881
GWAS3	-0.0151749	0.00936273
GWAS3	-0.0157401	0.00961403
GWAS3	-0.0154207	0.00974466
GWAS3	-0.01509	0.00925952
GWAS3	-0.016056	0.0096206
GWAS3	-0.0156328	0.0099948
GWAS3	-0.0158743	0.00913003
GWAS3	-0.0152329	0.00969515
GWAS3	-0.0156449	0.0100932
GWAS3	-0.0151774	0.00905072
GWAS3	-0.0154753	0.00916235
GWAS3	-0.015204	0.00984803
GWAS3	-0.0158707	0.00989204
GWAS3	-0.0151477	0.0094716
GWAS3	-0.0145575	0.00856751
GWAS3	-0.0157346	0.00946824
GWAS3	-0.0160486	0.00977048
GWAS3	-0.0160204	0.00937425
GWAS3	-0.0156434	0.00925676
GWAS3	-0.0153006	0.00953037
GWAS3	-0.0160615	0.00965152
GWAS3	-0.0153407	0.0091463
GWAS3	-0.0127599	0.00404431
GWAS3	-0.0155979	0.00991512
GWAS3	-0.015636	0.00960911
GWAS3	-0.015447	0.00947369
GWAS3	-0.0151945	0.00955834
GWAS3	-0.0146957	0.00945877
GWAS3	-0.0148772	0.0101744
GWAS3	-0.015487	0.0100991
GWAS3	-0.0159346	0.00967364
GWAS3	-0.0153964	0.00915518
GWAS3	-0.0155291	0.00968669
GWAS3	-0.0153758	0.00989701
GWAS3	-0.0159036	0.00996998
GWAS3	-0.0140695	0.00924436
GWAS3	-0.0157207	0.00985106
GWAS3	-0.0152042	0.00936057
GWAS3	-0.0153663	0.00925944
GWAS3	-0.0159462	0.00956659
GWAS3	-0.0157406	0.00913764
GWAS3	-0.0156051	0.00953356
GWAS3	-0.0153596	0.00860096
GWAS3	-0.0160259	0.00947812
GWAS3	-0.0163922	0.0099736
GWAS3	-0.01649	0.00959175
GWAS3	-0.0154569	0.00927056
GWAS3	-0.0155338	0.0101721
GWAS3	-0.0154858	0.00991586
GWAS3	-0.0159335	0.00953324
GWAS3	-0.0159553	0.0106456
GWAS3	-0.0153141	0.00996166
GWAS3	-0.0153258	0.00956862
GWAS3	-0.0154461	0.00888183
GWAS3	-0.0152606	0.00905188
GWAS3	-0.0153516	0.00955667
GWAS3	-0.0155173	0.00923336
GWAS3	-0.0145323	0.00944667
GWAS3	-0.0153161	0.00940523
GWAS3	-0.0147099	0.00981493
GWAS3	-0.0150648	0.00963253
GWAS3	-0.0149887	0.00895613
GWAS3	-0.0157106	0.009181
GWAS3	-0.0155938	0.00956246
GWAS3	-0.0159563	0.00919426
GWAS3	-0.0158826	0.00935272
GWAS3	-0.0153926	0.00953383
GWAS3	-0.0156487	0.00907913
GWAS3	-0.015972	0.00926203
GWAS3	-0.0158373	0.00952604
GWAS3	-0.0156933	0.00911507
GWAS3	-0.0157141	0.00954167
GWAS3	-0.0157426	0.00878388
GWAS3	-0.0156436	0.00966144
GWAS3	-0.0150574	0.00996927
GWAS3	-0.0154439	0.00948435
GWAS3	-0.0140573	0.00882674
GWAS3	-0.0156345	0.00965481
GWAS3	-0.0149933	0.00926101
GWAS3	-0.0154595	0.00866476
GWAS3	-0.01559	0.00990611
GWAS3	-0.0151536	0.00893357
GWAS3	-0.0159404	0.00921597
GWAS3	-0.0157566	0.00855761
GWAS3	-0.0156969	0.00899241
GWAS3	-0.0156677	0.00953098
GWAS3	-0.0151654	0.00927231
GWAS3	-0.0152743	0.00943519
GWAS3	-0.0154654	0.00895476
GWAS3	-0.0158206	0.00847588
GWAS3	-0.0151388	0.00818576
GWAS3	-0.0163601	0.00897689
GWAS3	-0.0158133	0.00943231
GWAS3	-0.0150338	0.0085449
GWAS3	-0.0153336	0.00958797
GWAS3	-0.0158707	0.00930115
GWAS3	-0.0160685	0.009479
GWAS3	-0.0161832	0.00951237
GWAS3	-0.0159208	0.00952661
GWAS3	-0.0151983	0.00974201
GWAS3	-0.0156438	0.00927324
GWAS3	-0.0155779	0.00849651
GWAS3	-0.0151901	0.00976454
GWAS3	-0.0155951	0.0099379
GWAS3	-0.0159538	0.00931188
GWAS3	-0.0155315	0.0100642
GWAS3	-0.0150432	0.00960273
GWAS3	-0.0153746	0.00915175
GWAS3	-0.0159211	0.0102482
GWAS3	-0.0154309	0.00977546
GWAS3	-0.0156101	0.00948779
GWAS3	-0.0154378	0.0098117
GWAS3	-0.0155209	0.00950719
GWAS3	-0.0146997	0.00923669
GWAS3	-0.0154794	0.00937464
GWAS3	-0.0147938	0.00963641
GWAS3	-0.0151367	0.00925646
GWAS3	-0.0154016	0.0100215
GWAS3	-0.0152952	0.00996627
GWAS3	-0.0151826	0.0101184
GWAS3	-0.0154818	0.00898978
GWAS3	-0.0155883	0.0101023
GWAS3	-0.0160527	0.00887517
GWAS3	-0.0156404	0.00943456
GWAS3	-0.0154263	0.00904999
GWAS3	-0.0157636	0.00967506
GWAS3	-0.0151064	0.00946289
GWAS3	-0.0150363	0.00961875
GWAS3	-0.0153369	0.00953633
GWAS3	-0.0153125	0.00979189
GWAS3	-0.0145415	0.00998738
GWAS3	-0.0158944	0.0092885
GWAS3	-0.0157701	0.0100253
GWAS3	-0.0154128	0.00945976
GWAS3	-0.0156902	0.00980299
GWAS3	-0.0151513	0.00919057
GWAS3	-0.0156285	0.00988227
GWAS3	-0.0155414	0.0095136
GWAS3	-0.0157943	0.0101501
GWAS3	-0.0148933	0.0098691
GWAS3	-0.0151564	0.00977115
GWAS3	-0.015446	0.00921801
GWAS3	-0.0150655	0.00964445
GWAS3	-0.0153826	0.0107161
GWAS3	-0.0151283	0.00958768
GWAS3	-0.0159368	0.00999847
GWAS3	-0.0158099	0.0103322
GWAS3	-0.0158125	0.00971605
GWAS3	-0.0154632	0.00844632
GWAS3	-0.0156469	0.00980392
GWAS3	-0.0149672	0.00977135
GWAS3	-0.0158839	0.0105024
GWAS3	-0.0151433	0.00946185
GWAS4	-0.0153975	0.00903581
GWAS4	-0.0155978	0.00991554
GWAS4	-0.0155378	0.00996766
GWAS4	-0.0161075	0.00979898
GWAS4	-0.0150469	0.00907181
GWAS4	-0.015752	0.00896892
GWAS4	-0.0160551	0.00998369
GWAS4	-0.015759	0.00943964
GWAS4	-0.0153116	0.00972828
GWAS4	-0.0151868	0.0097184
GWAS4	-0.0148617	0.00951231
GWAS4	-0.0155787	0.00913094
GWAS4	-0.0156721	0.00945583
GWAS4	-0.0152612	0.00961083
GWAS4	-0.0151434	0.0094594
GWAS4	-0.0149376	0.00995752
GWAS4	-0.0161169	0.00965717
GWAS4	-0.0148222	0.00865595
GWAS4	-0.0153015	0.00954334
GWAS4	-0.0152943	0.00961139
GWAS4	-0.014904	0.00927434
GWAS4	-0.0159315	0.00932582
GWAS4	-0.0150163	0.00945073
GWAS4	-0.015601	0.010149
GWAS4	-0.0155451	0.00946907
GWAS4	-0.0155	0.00944252
GWAS4	-0.0153953	0.00915736
GWAS4	-0.0151994	0.0087283
GWAS4	-0.0157081	0.00940088
GWAS4	-0.015023	0.00937634
GWAS4	-0.0152359	0.0096022
GWAS4	-0.0148921	0.00872285
GWAS4	-0.0157035	0.00987823
GWAS4	-0.0155913	0.00885129
GWAS4	-0.0152276	0.0088357
GWAS4	-0.0147357	0.00881453
GWAS4	-0.0156059	0.0090933
GWAS4	-0.015236	0.00935201
GWAS4	-0.0152747	0.00947439
GWAS4	-0.0156287	0.0099077
GWAS4	-0.0152909	0.00980901
GWAS4	-0.0158729	0.00868553
GWAS4	-0.0154292	0.00871885
GWAS4	-0.0151416	0.00863123
GWAS4	-0.0157083	0.00922836
GWAS4	-0.0156239	0.00949562
GWAS4	-0.0152837	0.00904651
GWAS4	-0.0157911	0.00880343
GWAS4	-0.0156122	0.00897623
GWAS4	-0.0158727	0.0096296
GWAS4	-0.0155775	0.0105577
GWAS4	-0.0144462	0.0095101
GWAS4	-0.0152162	0.00894793
GWAS4	-0.0149954	0.00935376
GWAS4	-0.0153897	0.00962059
GWAS4	-0.0154275	0.0100671
GWAS4	-0.0151177	0.00768859
GWAS4	-0.0154672	0.00942259
GWAS4	-0.0160851	0.00983318
GWAS4	-0.015641	0.00933897
GWAS4	-0.0155086	0.0095809
GWAS4	-0.014664	0.0100501
GWAS4	-0.015478	0.0101937
GWAS4	-0.0152261	0.00944268
GWAS4	-0.015445	0.00904013
GWAS4	-0.0157099	0.00896162
GWAS4	-0.0155423	0.00989595
GWAS4	-0.015529	0.00887361
GWAS4	-0.015102	0.0106244
GWAS4	-0.0151895	0.00862843
GWAS4	-0.0157144	0.00923944
GWAS4	-0.0158965	0.00931084
GWAS4	-0.0159491	0.00936016
GWAS4	-0.0153213	0.00940964
GWAS4	-0.0155663	0.00908939
GWAS4	-0.0157607	0.00977942
GWAS4	-0.0160016	0.0090166
GWAS4	-0.0143305	0.00941472
GWAS4	-0.0154213	0.00943326
GWAS4	-0.0157059	0.00987398
GWAS4	-0.0150737	0.00905148
GWAS4	-0.0159175	0.0100275
GWAS4	-0.015732	0.00897306
GWAS4	-0.0158488	0.0103541
GWAS4	-0.0152923	0.00897808
GWAS4	-0.0156917	0.00966839
GWAS4	-0.0156949	0.00948076
GWAS4	-0.016664	0.00862721
GWAS4	-0.0157276	0.00944964
GWAS4	-0.0148304	0.00884722
GWAS4	-0.0151839	0.00944365
GWAS4	-0.0152458	0.00884277
GWAS4	-0.0153152	0.00931996
GWAS4	-0.0155385	0.00973969
GWAS4	-0.0157801	0.00904881
GWAS4	-0.0152803	0.00993706
GWAS4	-0.0151368	0.00920517
GWAS4	-0.013047	0.00794269
GWAS4	-0.0152836	0.00996465
GWAS4	-0.0152993	0.00889935
GWAS4	-0.0152823	0.00986588
GWAS4	-0.0151579	0.010092
GWAS4	-0.0158639	0.00847441
GWAS4	-0.0156528	0.00990252
GWAS4	-0.0157116	0.0100441
GWAS4	-0.0150531	0.00941672
GWAS4	-0.0153293	0.00862039
GWAS4	-0.016036	0.00974228
GWAS4	-0.0160656	0.00896089
GWAS4	-0.015916	0.00957411
GWAS4	-0.0151549	0.00948015
GWAS4	-0.0154049	0.00981216
GWAS4	-0.0157365	0.00987275
GWAS4	-0.0155601	0.0101035
GWAS4	-0.0154948	0.00901836
GWAS4	-0.0156952	0.00916072
GWAS4	-0.0156136	0.00939146
GWAS4	-0.0159544	0.00925328
GWAS4	-0.0160149	0.00964442
GWAS4	-0.015661	0.00925366
GWAS4	-0.0162756	0.01016
GWAS4	-0.0156815	0.00980783
GWAS4	-0.0148891	0.009544
GWAS4	-0.0157895	0.00952303
GWAS4	-0.0162128	0.0099832
GWAS4	-0.0151628	0.00848682
GWAS4	-0.0160135	0.00934883
GWAS4	-0.015809	0.00933805
GWAS4	-0.0156212	0.00951443
GWAS4	-0.015669	0.0094339
GWAS4	-0.0151652	0.00953565
GWAS4	-0.0156151	0.010355
GWAS4	-0.0153996	0.00964686
GWAS4	-0.0151623	0.00962685
GWAS4	-0.0156867	0.0092376
GWAS4	-0.0147583	0.00923733
GWAS4	-0.0151857	0.00923014
EUR	-0.015029	0.00941598
EUR	-0.0151539	0.00872722
EUR	-0.0155104	0.00922523
EUR	-0.0152243	0.00918653
EUR	-0.015267	0.00902424
EUR	-0.0157808	0.0089601
EUR	-0.0151604	0.00956784
EUR	-0.0146745	0.00898241
EUR	-0.0151549	0.00976055
EUR	-0.0152496	0.00931267
EUR	-0.0154207	0.0105032
EUR	-0.0159708	0.00886178
EUR	-0.015387	0.0102063
EUR	-0.0156994	0.00928734
EUR	-0.0152912	0.00871285
EUR	-0.014994	0.00914313
EUR	-0.0148872	0.00916546
EUR	-0.0150609	0.00935781
EUR	-0.0149728	0.00867323
EUR	-0.0155284	0.0100486
EUR	-0.014897	0.00876526
EUR	-0.0157698	0.00857038
EUR	-0.015793	0.00841089
EUR	-0.0156463	0.00954628
EUR	-0.0151163	0.00875943
EUR	-0.0151378	0.00987187
EUR	-0.0153449	0.0093002
EUR	-0.0151352	0.00892306
EUR	-0.0152457	0.00950587
EUR	-0.0153959	0.0101106
EUR	-0.0158024	0.0101922
EUR	-0.0146532	0.00977839
EUR	-0.01507	0.00891867
EUR	-0.0157937	0.0103145
EUR	-0.0148051	0.00858068
EUR	-0.0146118	0.0096365
EUR	-0.0161208	0.00990857
EUR	-0.0161067	0.00969422
EUR	-0.0156561	0.0090709
EUR	-0.0150144	0.0100536
EUR	-0.0149698	0.00918415
EUR	-0.0152585	0.00919645
EUR	-0.0163606	0.00955288
EUR	-0.0149752	0.00880423
EUR	-0.0157356	0.00865959
EUR	-0.0155603	0.00944431
EUR	-0.0153902	0.0092461
EUR	-0.0154228	0.0091606
EUR	-0.0156165	0.00882432
EUR	-0.0154039	0.00944704
EUR	-0.0148603	0.00941544
EUR	-0.0156742	0.00992136
EUR	-0.0151105	0.00927142
EUR	-0.0148595	0.00943044
EUR	-0.0152495	0.00856432
EUR	-0.014917	0.00980337
EUR	-0.0156752	0.00902385
EUR	-0.0147545	0.0100456
EUR	-0.0156319	0.00974243
EUR	-0.0156351	0.00945743
EUR	-0.0148504	0.00887964
EUR	-0.0146452	0.00960739
EUR	-0.0152233	0.00971889
EUR	-0.0158888	0.00925077
EUR	-0.0157477	0.00934153
EUR	-0.0156362	0.00907036
EUR	-0.0156319	0.0100963
EUR	-0.0153918	0.00926949
EUR	-0.01583	0.0097466
EUR	-0.0150853	0.00950035
EUR	-0.0152793	0.00961336
EUR	-0.0154975	0.00913985
EUR	-0.0150151	0.00956081
EUR	-0.0151342	0.00936785
EUR	-0.015648	0.0103514
EUR	-0.0147131	0.00944898
EUR	-0.0153257	0.0085967
EUR	-0.0154598	0.00930285
EUR	-0.0149434	0.00949555
EUR	-0.0158233	0.00931897
EUR	-0.0146852	0.00951427
EUR	-0.015944	0.00950874
EUR	-0.0158941	0.0096498
EUR	-0.0151826	0.00970852
EUR	-0.015813	0.00963879
EUR	-0.0154155	0.00994707
EUR	-0.0149615	0.00921524
EUR	-0.0152567	0.0101342
EUR	-0.0150845	0.00985324
EUR	-0.0150919	0.00920629
EUR	-0.0153986	0.00952082
EUR	-0.0157951	0.00986922
EUR	-0.0154896	0.00888714
EUR	-0.0154352	0.00893021
EUR	-0.0156137	0.00869911
EUR	-0.0148866	0.00906127
EUR	-0.0149005	0.00916067
EUR	-0.0149647	0.0101006
EUR	-0.015568	0.00845342
AFR	0.033414	0.0154919
AFR	0.0329244	0.0157984
AFR	0.0331137	0.016379
AFR	0.0331645	0.0160124
AFR	0.0330956	0.0163767
AFR	0.033228	0.0151159
AFR	0.0325704	0.0169108
AFR	0.033231	0.0161464
AFR	0.0329768	0.0163365
AFR	0.0327957	0.0165417
AFR	0.0325628	0.0169325
AFR	0.0333406	0.0163545
AFR	0.0334096	0.016407
AFR	0.0340485	0.0165196
AFR	0.0329369	0.0161986
AFR	0.0325263	0.0160821
AFR	0.0324949	0.0162069
AFR	0.0329445	0.0161474
AFR	0.0333613	0.0163633
EAS	0.00730222	-0.0363219
EAS	0.00757447	-0.0366209
EAS	0.00762458	-0.0348901
EAS	0.00705559	-0.0357669
EAS	0.00668837	-0.0352492
EAS	0.00744854	-0.0364194
EAS	0.00809973	-0.0369906
EAS	0.00708603	-0.0359097
EAS	0.00641413	-0.0345146
EAS	0.00679059	-0.0358833
EAS	0.00647364	-0.0357712
EAS	0.00668669	-0.03475
EAS	0.00687779	-0.0351999
EAS	0.00743004	-0.0356722
EAS	0.00711148	-0.0357118
EAS	0.00751612	-0.0369445
EAS	0.00715409	-0.0359854
EAS	0.00716472	-0.0381184
EAS	0.00699133	-0.0359495
EAS	0.00750479	-0.0353353
EAS	0.00728017	-0.0367001
EAS	0.00744465	-0.0370326
EAS	0.00729481	-0.0365738
EAS	0.00727913	-0.0367857
EAS	0.00764719	-0.0355225
EAS	0.00765907	-0.0359224
EAS	0.00807361	-0.036688
EAS	0.00697623	-0.0355913
EAS	0.00717262	-0.0365129
EAS	0.00725458	-0.0372584
EAS	0.00647241	-0.0360943
EAS	0.00751856	-0.0364335
EAS	0.00666411	-0.0361456
EAS	0.00729576	-0.0352525
EAS	0.00806431	-0.0358472
EAS	0.00661334	-0.0364365
EAS	0.00738914	-0.0359346
EAS	0.00698549	-0.0365828
EAS	0.00686854	-0.0355362
EAS	0.00794475	-0.0364797
EAS	0.0074758	-0.0363678
EAS	0.00702273	-0.0362682
EAS	0.00697227	-0.0366346
EAS	0.00704876	-0.0357458
EAS	0.00682696	-0.0365871
EAS	0.0072664	-0.0371075
EAS	0.00765424	-0.0363297
EAS	0.007642	-0.0365603
EAS	0.00706947	-0.0366728
EAS	0.00800098	-0.0369616
EAS	0.00716353	-0.0359716
EAS	0.00741203	-0.0353715
EAS	0.00723098	-0.0356097
EAS	0.00755797	-0.0365439
EAS	0.00771058	-0.0362566
EAS	0.00801029	-0.0367354
EAS	0.00710133	-0.0355433
EAS	0.00658384	-0.0355373
EAS	0.00713135	-0.0362076
EAS	0.00709644	-0.0361333
EAS	0.00684677	-0.0369711
EAS	0.00718076	-0.0360625
EAS	0.00728333	-0.0372487
EAS	0.00735829	-0.0357405
EAS	0.0073825	-0.0374581
EAS	0.007334	-0.0364269
EAS	0.00713205	-0.0357621
EAS	0.00675385	-0.0351865
EAS	0.00696258	-0.03648
EAS	0.00685413	-0.0360462
EAS	0.00722978	-0.0356706
EAS	0.00705846	-0.0357819
EAS	0.00700351	-0.0359447
EAS	0.00734414	-0.0368755
EAS	0.00671282	-0.0352022
EAS	0.00706275	-0.036967
EAS	0.00774138	-0.0370891
EAS	0.00742541	-0.0363409
EAS	0.00770572	-0.036347
EAS	0.00822554	-0.0371944
EAS	0.00770699	-0.0369731
EAS	0.00729659	-0.0364729
EAS	0.00783688	-0.0362043
EAS	0.00750415	-0.0358088
EAS	0.00762503	-0.0366924
EAS	0.00731221	-0.0359487
EAS	0.00730998	-0.0365445
EAS	0.00800229	-0.0367134
EAS	0.00734339	-0.0363395
EAS	0.00743322	-0.035986
EAS	0.00644314	-0.0341189
EAS	0.00743136	-0.0365148
EAS	0.00721929	-0.0359014
EAS	0.00768768	-0.0371214
EAS	0.0066617	-0.0359773
EAS	0.0072789	-0.0351042
EAS	0.00678893	-0.035016
EAS	0.00834162	-0.0363012
EAS	0.00694989	-0.0360266
EAS	0.00748753	-0.036155
EAS	0.00758891	-0.0366049
EAS	0.00716575	-0.036695
EAS	0.00763845	-0.0359489
AFR	0.0326206	0.0159177
AFR	0.0322644	0.0160764
AFR	0.0333231	0.0159469
AFR	0.0332103	0.0164552
AFR	0.0326918	0.0159364
AFR	0.0333304	0.0165363
AFR	0.0325722	0.0152374
AFR	0.0333176	0.0160323
AFR	0.0334399	0.0171718
AFR	0.0338988	0.0166271
AFR	0.0331601	0.0159372
AFR	0.0331683	0.0160518
AFR	0.0321988	0.016183
AFR	0.0327111	0.0169167
AFR	0.0327248	0.0161814
AFR	0.0324529	0.0168368
AFR	0.032423	0.0162105
AFR	0.0331309	0.0165159
AFR	0.0332711	0.0163033
AFR	0.0334152	0.0159674
AFR	0.0329163	0.0165301
AFR	0.0332972	0.0163644
AFR	0.0331413	0.0170219
AFR	0.0331303	0.0165138
AFR	0.0329066	0.0160976
AFR	0.0330405	0.0163675
AFR	0.0321242	0.0163978
AFR	0.0327463	0.0159237
AFR	0.0333213	0.0167944
EAS	0.00713355	-0.0352561
EAS	0.00713717	-0.0356721
EAS	0.0072506	-0.0361581
EAS	0.00774596	-0.0360942
EAS	0.00756043	-0.0361266
EAS	0.0069159	-0.0358347
EAS	0.00755636	-0.0354071
EAS	0.00769167	-0.0362342
EAS	0.00732128	-0.0350046
EAS	0.00747111	-0.035569
EAS	0.00703189	-0.0362481
EAS	0.00695457	-0.0361501
EAS	0.00718885	-0.0347008
EAS	0.00676114	-0.0359505
EAS	0.00693713	-0.036333
EAS	0.00752084	-0.0364258
EAS	0.00690674	-0.0356427
EAS	0.00724699	-0.0360333
EAS	0.00737931	-0.0352854
EAS	0.00742013	-0.0361221
EAS	0.00745903	-0.0356039
EAS	0.00702186	-0.0352052
EAS	0.00740155	-0.0363754
EAS	0.00708302	-0.0354284
EAS	0.00749617	-0.0358535
EAS	0.00664133	-0.0363344
EAS	0.00695935	-0.035336
EAS	0.00748762	-0.0360053
EAS	0.00714051	-0.0358955
EAS	0.00760065	-0.0367323
EAS	0.00718113	-0.035726
EAS	0.00701171	-0.0356689
EAS	0.0065895	-0.0355383
EAS	0.00713522	-0.0364668
EAS	0.00682337	-0.0356205
EAS	0.00749701	-0.0372457
EAS	0.00751154	-0.0357049
EAS	0.00791135	-0.0353742
EAS	0.00697771	-0.0358661
EAS	0.00717379	-0.0355134
EAS	0.0068263	-0.0354104
EAS	0.00709199	-0.0359782
EAS	0.00828673	-0.0356077
EAS	0.00754269	-0.0359039
EAS	0.00700195	-0.0355283
EAS	0.00721349	-0.0354159
EAS	0.00666326	-0.0359096
EAS	0.00770171	-0.0356025
EAS	0.00706631	-0.0354359
EAS	0.00785802	-0.0350679
EAS	0.00694368	-0.0356486
EAS	0.00682581	-0.0353898
EAS	0.00722671	-0.0355052
EAS	0.00802172	-0.036027
EAS	0.00703703	-0.036313
EAS	0.00740283	-0.0359132
EAS	0.00738037	-0.035474
EAS	0.00691499	-0.0357351
EAS	0.00787914	-0.0355686
EAS	0.00760631	-0.0355062
EAS	0.00659473	-0.0351019
EAS	0.00705445	-0.0351249
EAS	0.00707705	-0.0360519
EAS	0.00721314	-0.0359602
EAS	0.00690394	-0.0361566
EAS	0.00701135	-0.0353256
EAS	0.00741121	-0.0360288
EAS	0.00706612	-0.0357487
EAS	0.00780137	-0.0358224
EAS	0.00742506	-0.035975
AFR	0.0314423	0.0152153
AFR	0.0306067	0.0148327
AFR	0.0310783	0.0152182
AFR	0.0313492	0.0154621
AFR	0.0303426	0.0149146
AFR	0.030989	0.0143222
AFR	0.0302265	0.0153748
AFR	0.0298031	0.014699
AFR	0.0305704	0.0152407
AFR	0.030989	0.0151109
AFR	0.0299965	0.0154679
AFR	0.0310306	0.0154919
AFR	0.0313606	0.0153219
AFR	0.0306265	0.0147793
AFR	0.030702	0.0157176
AFR	0.0310628	0.0151029
AFR	0.0296392	0.0146057
AFR	0.0306962	0.0152763
EAS	0.00721243	-0.0352986
EAS	0.00758337	-0.0366013
EAS	0.00714067	-0.0360452
EAS	0.00704251	-0.0356548
EAS	0.00715128	-0.0349089
EAS	0.00693225	-0.0360585
EAS	0.00712453	-0.0356278
EAS	0.00739227	-0.0357015
EAS	0.0074643	-0.0358433
EAS	0.00714912	-0.0361757
EAS	0.00690981	-0.0353541
EAS	0.00697586	-0.0354496
EAS	0.00756706	-0.0363174
EAS	0.00714806	-0.0362288
EAS	0.00694023	-0.0349596
EAS	0.00723017	-0.0355544
EAS	0.00792125	-0.0358434
EAS	0.00680645	-0.0353843
EAS	0.00668859	-0.0353813
EAS	0.00799068	-0.0365351
EAS	0.00619771	-0.0362003
EAS	0.00780194	-0.0362281
EAS	0.00767571	-0.0358864
EAS	0.0071457	-0.0355134
EAS	0.00766581	-0.0358622
EAS	0.00746529	-0.0357726
EAS	0.00717345	-0.0361688
EAS	0.00709164	-0.0359636
EAS	0.00726141	-0.036014
EAS	0.00673339	-0.0358882
EAS	0.00779536	-0.0362333
EAS	0.00710883	-0.0351151
[truncated: 543 more rows]

## Sheet: Supplementary Figure 10A
rsid	snp	posb37	cond.pvalue	typed	typeweight
chr10_123763331	rs113254690	123763331	0.753	Imputed	0.9
chr10_123763898	rs112969249	123763898	0.41	Imputed	0.9
chr10_123764595	rs12413396	123764595	0.796	Imputed	0.9
chr10_123764690	rs10159567	123764690	0.471	Imputed	0.9
chr10_123765049	rs138786670	123765049	0.455	Imputed	0.9
chr10_123765284	rs12244092	123765284	0.452	Imputed	0.9
chr10_123765467	rs10047309	123765467	0.467	Imputed	0.9
chr10_123765692	rs10047276	123765692	0.467	Imputed	0.9
chr10_123766308	rs10887038	123766308	0.687	Imputed	0.9
chr10_123766696	rs35855698	123766696	0.199	Imputed	0.9
chr10_123766726	rs10159670	123766726	0.358	Imputed	0.9
chr10_123766854	rs12762668	123766854	0.196	Genotyped	1
chr10_123767120	rs11200319	123767120	0.733	Imputed	0.9
chr10_123767129	rs10887039	123767129	0.717	Imputed	0.9
chr10_123767296	rs10887040	123767296	0.649	Imputed	0.9
chr10_123767407	rs10047286	123767407	0.457	Imputed	0.9
chr10_123767447	rs11200320	123767447	0.759	Imputed	0.9
chr10_123767451	rs10047287	123767451	0.508	Imputed	0.9
chr10_123767474	rs10047372	123767474	0.501	Imputed	0.9
chr10_123767534	rs12570818	123767534	0.921	Imputed	0.9
chr10_123767600	rs4453166	123767600	0.476	Imputed	0.9
chr10_123767703	rs10788227	123767703	0.163	Imputed	0.9
chr10_123768183	rs12250435	123768183	0.48	Imputed	0.9
chr10_123768378	rs11200322	123768378	0.656	Imputed	0.9
chr10_123768384	rs11200323	123768384	0.447	Imputed	0.9
chr10_123769270	rs11599190	123769270	0.883	Imputed	0.9
chr10_123769514	rs11200324	123769514	0.555	Imputed	0.9
chr10_123770094	rs6585776	123770094	0.743	Genotyped	1
chr10_123770725	rs4468284	123770725	0.468	Imputed	0.9
chr10_123771001	rs12571840	123771001	0.739	Imputed	0.9
chr10_123771129	rs12571866	123771129	0.538	Imputed	0.9
chr10_123771303	rs12571870	123771303	0.538	Imputed	0.9
chr10_123771570	rs61874424	123771570	0.181	Imputed	0.9
chr10_123771646	rs12784195	123771646	0.545	Imputed	0.9
chr10_123771702	rs11200326	123771702	0.545	Imputed	0.9
chr10_123772011	rs9663528	123772011	0.545	Imputed	0.9
chr10_123772059	rs9665002	123772059	0.543	Imputed	0.9
chr10_123772318	rs11200327	123772318	0.543	Imputed	0.9
chr10_123772583	rs10788229	123772583	0.534	Imputed	0.9
chr10_123772675	rs3829197	123772675	0.542	Imputed	0.9
chr10_123772695	rs3750838	123772695	0.542	Imputed	0.9
chr10_123772907	rs3750839	123772907	0.819	Genotyped	1
chr10_123772928	rs3750840	123772928	0.787	Imputed	0.9
chr10_123773001	rs12249581	123773001	0.657	Imputed	0.9
chr10_123773008	rs3750841	123773008	0.58	Imputed	0.9
chr10_123773023	rs3750842	123773023	0.49	Genotyped	1
chr10_123773182	rs7477345	123773182	0.57	Imputed	0.9
chr10_123773360	rs2901299	123773360	0.611	Imputed	0.9
chr10_123773604	rs2420982	123773604	0.626	Imputed	0.9
chr10_123773842	rs12773746	123773842	0.835	Imputed	0.9
chr10_123773943	rs12774455	123773943	0.624	Imputed	0.9
chr10_123773945	rs12775594	123773945	0.624	Imputed	0.9
chr10_123773996	rs12251844	123773996	0.637	Imputed	0.9
chr10_123774006	rs12774140	123774006	0.626	Imputed	0.9
chr10_123774155	rs7919340	123774155	0.627	Imputed	0.9
chr10_123774294	rs7904779	123774294	0.634	Imputed	0.9
chr10_123774382	rs7919547	123774382	0.635	Imputed	0.9
chr10_123774426	rs7919851	123774426	0.635	Imputed	0.9
chr10_123774466	rs7922949	123774466	0.607	Imputed	0.9
chr10_123774468	rs7922951	123774468	0.806	Imputed	0.9
chr10_123774668	rs79586669	123774668	0.626	Imputed	0.9
chr10_123774880	rs9943462	123774880	0.639	Imputed	0.9
chr10_123774948	rs9943463	123774948	0.64	Imputed	0.9
chr10_123775242	rs74824984	123775242	0.616	Imputed	0.9
chr10_123775290	rs12254033	123775290	0.615	Imputed	0.9
chr10_123775572	rs7088896	123775572	0.643	Imputed	0.9
chr10_123775701	rs7071066	123775701	0.644	Imputed	0.9
chr10_123775732	rs7071290	123775732	0.37	Imputed	0.9
chr10_123776115	rs10887044	123776115	0.401	Imputed	0.9
chr10_123776352	rs10887045	123776352	0.65	Imputed	0.9
chr10_123776409	rs11200330	123776409	0.65	Imputed	0.9
chr10_123776456	rs11200331	123776456	0.651	Imputed	0.9
chr10_123776681	rs11200332	123776681	0.654	Imputed	0.9
chr10_123776822	rs11200333	123776822	0.575	Imputed	0.9
chr10_123776895	rs11200334	123776895	0.553	Imputed	0.9
chr10_123777519	rs2461222	123777519	0.782	Imputed	0.9
chr10_123777665	rs2459086	123777665	0.885	Imputed	0.9
chr10_123777910	rs4751862	123777910	0.455	Imputed	0.9
chr10_123778139	rs11200336	123778139	0.467	Imputed	0.9
chr10_123779125	rs35801797	123779125	0.46	Imputed	0.9
chr10_123779171	rs4282928	123779171	0.461	Imputed	0.9
chr10_123779231	rs11200337	123779231	0.47	Imputed	0.9
chr10_123780283	rs17631911	123780283	0.454	Imputed	0.9
chr10_123780378	rs17102867	123780378	0.817	Imputed	0.9
chr10_123780475	rs11200339	123780475	0.478	Imputed	0.9
chr10_123780708	rs11200340	123780708	0.755	Imputed	0.9
chr10_123780784	rs10887046	123780784	0.756	Genotyped	1
chr10_123780800	rs10887047	123780800	0.48	Imputed	0.9
chr10_123781134	rs2459085	123781134	0.649	Imputed	0.9
chr10_123781339	rs2461221	123781339	0.722	Genotyped	1
chr10_123781896	rs2461220	123781896	0.718	Imputed	0.9
chr10_123781957	rs41287996	123781957	0.323	Imputed	0.9
chr10_123782002	rs2245770	123782002	0.518	Imputed	0.9
chr10_123782029	rs41287998	123782029	0.371	Imputed	0.9
chr10_123782114	rs17102880	123782114	0.371	Genotyped	1
chr10_123782413	rs11596204	123782413	0.327	Imputed	0.9
chr10_123782469	rs2461219	123782469	0.519	Imputed	0.9
chr10_123782894	rs4752635	123782894	0.483	Genotyped	1
chr10_123783048	rs2245880	123783048	0.709	Imputed	0.9
chr10_123783074	rs4751863	123783074	0.451	Imputed	0.9
chr10_123783427	rs2947605	123783427	0.506	Imputed	0.9
chr10_123783677	rs2459084	123783677	0.685	Imputed	0.9
chr10_123783781	rs7068115	123783781	0.218	Imputed	0.9
chr10_123783858	rs2461217	123783858	0.504	Imputed	0.9
chr10_123783962	rs73368364	123783962	0.448	Imputed	0.9
chr10_123784004	rs73368368	123784004	0.814	Imputed	0.9
chr10_123784151	rs66636510	123784151	0.813	Imputed	0.9
chr10_123784631	rs2461215	123784631	0.497	Imputed	0.9
chr10_123784799	rs60256630	123784799	0.515	Imputed	0.9
chr10_123785545	rs10887051	123785545	0.641	Imputed	0.9
chr10_123786583	rs12416317	123786583	0.722	Imputed	0.9
chr10_123786603	rs2420971	123786603	0.47	Imputed	0.9
chr10_123786883	rs11200346	123786883	0.454	Imputed	0.9
chr10_123786949	rs2943763	123786949	0.698	Imputed	0.9
chr10_123787085	rs2943762	123787085	0.591	Imputed	0.9
chr10_123787192	rs2943761	123787192	0.256	Imputed	0.9
chr10_123787249	rs2943760	123787249	0.256	Imputed	0.9
chr10_123787290	rs9420340	123787290	0.254	Imputed	0.9
chr10_123787383	rs111670576	123787383	0.456	Imputed	0.9
chr10_123787452	rs112374907	123787452	0.457	Imputed	0.9
chr10_123787538	rs34860269	123787538	0.375	Imputed	0.9
chr10_123787674	rs7894514	123787674	0.251	Imputed	0.9
chr10_123787770	rs11200350	123787770	0.458	Imputed	0.9
chr10_123788087	rs9420342	123788087	0.394	Imputed	0.9
chr10_123788968	rs2461214	123788968	0.334	Imputed	0.9
chr10_123789128	rs35204232	123789128	0.362	Imputed	0.9
chr10_123789380	rs10887052	123789380	0.6	Imputed	0.9
chr10_123789421	rs61614809	123789421	0.385	Imputed	0.9
chr10_123789472	rs11200351	123789472	0.599	Imputed	0.9
chr10_123789528	rs7903174	123789528	0.525	Imputed	0.9
chr10_123789611	rs11200352	123789611	0.462	Imputed	0.9
chr10_123789696	rs11200353	123789696	0.597	Imputed	0.9
chr10_123790295	rs2943758	123790295	0.67	Imputed	0.9
chr10_123790377	rs2947603	123790377	0.693	Imputed	0.9
chr10_123790445	rs11200354	123790445	0.876	Imputed	0.9
chr10_123790512	rs10887053	123790512	0.594	Imputed	0.9
chr10_123790901	rs17102882	123790901	0.579	Imputed	0.9
chr10_123791649	rs11200355	123791649	0.159	Imputed	0.9
chr10_123792202	rs75670246	123792202	0.557	Imputed	0.9
chr10_123793061	rs3862115	123793061	0.298	Imputed	0.9
chr10_123793281	rs4752637	123793281	0.411	Imputed	0.9
chr10_123793368	rs2461213	123793368	0.276	Imputed	0.9
chr10_123793394	rs5013487	123793394	0.101	Imputed	0.9
chr10_123793397	rs2461212	123793397	0.586	Imputed	0.9
chr10_123793526	rs12354718	123793526	0.561	Imputed	0.9
chr10_123793536	rs12354719	123793536	0.56	Imputed	0.9
chr10_123793544	rs111429242	123793544	0.679	Imputed	0.9
chr10_123793554	rs2459066	123793554	0.445	Imputed	0.9
chr10_123793801	rs17102886	123793801	0.677	Imputed	0.9
chr10_123793875	rs2461211	123793875	0.863	Genotyped	1
chr10_123793905	rs11200357	123793905	0.557	Imputed	0.9
chr10_123794115	rs7898269	123794115	0.415	Imputed	0.9
chr10_123794424	rs11200360	123794424	0.29	Imputed	0.9
chr10_123794548	rs2461210	123794548	0.864	Imputed	0.9
chr10_123794568	rs10887054	123794568	0.291	Genotyped	1
chr10_123795293	rs2459068	123795293	0.678	Genotyped	1
chr10_123795366	rs76409826	123795366	0.393	Imputed	0.9
chr10_123795611	rs2459069	123795611	0.678	Imputed	0.9
chr10_123795655	rs10788231	123795655	0.678	Genotyped	1
chr10_123795748	rs59707756	123795748	0.628	Imputed	0.9
chr10_123795826	rs11200361	123795826	0.793	Imputed	0.9
chr10_123795935	rs111609596	123795935	0.605	Imputed	0.9
chr10_123796045	rs12355639	123796045	0.551	Imputed	0.9
chr10_123796085	rs2459082	123796085	0.578	Imputed	0.9
chr10_123796107	rs58271323	123796107	0.619	Imputed	0.9
chr10_123796108	rs2461208	123796108	0.447	Imputed	0.9
chr10_123796122	rs2459081	123796122	0.87	Imputed	0.9
chr10_123796196	rs2459080	123796196	0.433	Imputed	0.9
chr10_123796219	rs2459079	123796219	0.87	Imputed	0.9
chr10_123796568	rs2461207	123796568	0.42	Imputed	0.9
chr10_123796646	rs2461205	123796646	0.416	Imputed	0.9
chr10_123796743	rs2461204	123796743	0.412	Genotyped	1
chr10_123797762	rs113970577	123797762	0.611	Imputed	0.9
chr10_123798711	rs11200363	123798711	0.267	Imputed	0.9
chr10_123798747	rs9421435	123798747	0.873	Imputed	0.9
chr10_123799171	rs2461202	123799171	0.874	Imputed	0.9
chr10_123799214	rs2461201	123799214	0.469	Imputed	0.9
chr10_123799285	rs61877061	123799285	0.385	Imputed	0.9
chr10_123799687	rs10887055	123799687	0.248	Genotyped	1
chr10_123799734	rs77107487	123799734	0.774	Imputed	0.9
chr10_123799891	rs2461199	123799891	0.408	Imputed	0.9
chr10_123800272	rs78020435	123800272	0.761	Imputed	0.9
chr10_123800550	rs10887056	123800550	0.37	Genotyped	1
chr10_123801162	rs11200364	123801162	0.327	Imputed	0.9
chr10_123801382	rs2459077	123801382	0.22	Imputed	0.9
chr10_123801422	rs2253762	123801422	0.686	Genotyped	1
chr10_123801664	rs58769076	123801664	0.911	Imputed	0.9
chr10_123801977	rs11200365	123801977	0.128	Imputed	0.9
chr10_123802023	rs2459076	123802023	0.168	Imputed	0.9
chr10_123802122	rs2461197	123802122	0.944	Imputed	0.9
chr10_123802646	rs2459075	123802646	0.165	Genotyped	1
chr10_123803314	rs10887057	123803314	0.631	Imputed	0.9
chr10_123803584	rs10788232	123803584	0.272	Genotyped	1
chr10_123803643	rs12146254	123803643	0.938	Imputed	0.9
chr10_123803685	rs11200366	123803685	0.589	Imputed	0.9
chr10_123804553	rs2943764	123804553	0.665	Imputed	0.9
chr10_123804992	rs2459083	123804992	0.656	Imputed	0.9
chr10_123805645	rs9420343	123805645	0.196	Imputed	0.9
chr10_123806607	rs4335472	123806607	0.525	Imputed	0.9
chr10_123806953	rs7075891	123806953	0.499	Imputed	0.9
chr10_123806965	rs3981028	123806965	0.117	Imputed	0.9
chr10_123807240	rs3981027	123807240	0.558	Genotyped	1
chr10_123808054	rs72839677	123808054	0.701	Imputed	0.9
chr10_123808144	rs72839678	123808144	0.58	Imputed	0.9
chr10_123808342	rs2459102	123808342	0.0862	Imputed	0.9
chr10_123808493	rs4751865	123808493	0.407	Imputed	0.9
chr10_123809558	rs6585781	123809558	0.454	Imputed	0.9
chr10_123810060	rs11200367	123810060	0.827	Genotyped	1
chr10_123810115	rs11200368	123810115	0.824	Imputed	0.9
chr10_123810606	rs7918048	123810606	0.451	Imputed	0.9
chr10_123810832	rs10749438	123810832	0.895	Imputed	0.9
chr10_123813759	rs10887058	123813759	0.1	Imputed	0.9
chr10_123814472	rs12261650	123814472	0.792	Imputed	0.9
chr10_123815002	rs10887059	123815002	0.795	Imputed	0.9
chr10_123815371	rs10788233	123815371	0.957	Genotyped	1
chr10_123815394	rs11591752	123815394	0.422	Genotyped	1
chr10_123816239	rs4751866	123816239	0.738	Imputed	0.9
chr10_123816255	rs2459101	123816255	0.964	Imputed	0.9
chr10_123816361	rs2459100	123816361	0.964	Imputed	0.9
chr10_123817331	rs2459099	123817331	0.382	Imputed	0.9
chr10_123817654	rs7894692	123817654	0.645	Imputed	0.9
chr10_123817685	rs12269672	123817685	0.698	Imputed	0.9
chr10_123817707	rs2461234	123817707	0.967	Imputed	0.9
chr10_123817724	rs2459098	123817724	0.383	Imputed	0.9
chr10_123817784	rs2459097	123817784	0.968	Imputed	0.9
chr10_123817856	rs2459096	123817856	0.384	Imputed	0.9
chr10_123817905	rs2459095	123817905	0.527	Imputed	0.9
chr10_123818144	rs2459094	123818144	0.383	Imputed	0.9
chr10_123818232	rs7474811	123818232	0.124	Imputed	0.9
chr10_123818270	rs9421441	123818270	0.385	Imputed	0.9
chr10_123818723	rs3862116	123818723	0.381	Imputed	0.9
chr10_123818827	rs2459093	123818827	0.385	Genotyped	1
chr10_123818851	rs2459092	123818851	0.384	Imputed	0.9
chr10_123818927	rs79708704	123818927	0.742	Imputed	0.9
chr10_123819539	rs2459091	123819539	0.382	Imputed	0.9
chr10_123819631	rs4752639	123819631	0.304	Imputed	0.9
chr10_123819715	rs2459090	123819715	0.38	Imputed	0.9
chr10_123819748	rs4752640	123819748	0.653	Imputed	0.9
chr10_123819795	rs4751867	123819795	0.659	Imputed	0.9
chr10_123819808	rs2461233	123819808	0.382	Imputed	0.9
chr10_123820363	rs2459089	123820363	0.224	Imputed	0.9
chr10_123820380	rs2459088	123820380	0.225	Imputed	0.9
chr10_123820715	rs4537702	123820715	0.224	Imputed	0.9
chr10_123820734	rs4751868	123820734	0.659	Imputed	0.9
chr10_123820993	rs7908059	123820993	0.662	Imputed	0.9
chr10_123821498	rs4528251	123821498	0.235	Imputed	0.9
chr10_123821917	rs11599185	123821917	0.0102	Imputed	0.9
chr10_123821975	rs34832465	123821975	0.688	Imputed	0.9
chr10_123822629	rs11200373	123822629	0.478	Imputed	0.9
chr10_123822933	rs10788234	123822933	0.737	Imputed	0.9
chr10_123822972	rs7893870	123822972	0.327	Imputed	0.9
chr10_123823022	rs12570464	123823022	0.282	Imputed	0.9
chr10_123823540	rs11200374	123823540	0.656	Imputed	0.9
chr10_123825705	rs150888329	123825705	0.518	Imputed	0.9
chr10_123828996	rs4751869	123828996	0.832	Imputed	0.9
chr10_123829357	rs72839686	123829357	0.545	Imputed	0.9
chr10_123829841	rs10788235	123829841	0.163	Imputed	0.9
chr10_123830131	rs146885948	123830131	0.646	Imputed	0.9
chr10_123830333	rs12254613	123830333	0.0886	Imputed	0.9
chr10_123831638	rs11593222	123831638	0.0946	Imputed	0.9
chr10_123832499	rs2459065	123832499	0.154	Imputed	0.9
chr10_123832682	rs72839689	123832682	0.61	Imputed	0.9
chr10_123833081	rs2461227	123833081	0.249	Genotyped	1
chr10_123833105	rs2461226	123833105	0.734	Imputed	0.9
chr10_123833183	rs10788236	123833183	0.808	Imputed	0.9
chr10_123833364	rs3862119	123833364	0.761	Imputed	0.9
chr10_123833420	rs3862120	123833420	0.745	Imputed	0.9
chr10_123833426	rs3862121	123833426	0.757	Imputed	0.9
chr10_123833486	rs3862122	123833486	0.926	Imputed	0.9
chr10_123834176	rs11200380	123834176	0.642	Imputed	0.9
chr10_123834506_G_C	rs3981241	123834506	0.139	Imputed	0.9
chr10_123834855	rs4751870	123834855	0.815	Imputed	0.9
chr10_123834884	rs41361747	123834884	0.711	Imputed	0.9
chr10_123835093	rs11200381	123835093	0.324	Imputed	0.9
chr10_123835279	rs57182949	123835279	0.127	Imputed	0.9
chr10_123835414	rs2459062	123835414	0.259	Imputed	0.9
chr10_123837540	rs7921093	123837540	0.042	Imputed	0.9
chr10_123837649	rs7905028	123837649	0.21	Imputed	0.9
chr10_123837789	rs17637793	123837789	0.789	Imputed	0.9
chr10_123838026	rs2461225	123838026	0.124	Genotyped	1
chr10_123838687	rs2947606	123838687	0.055	Imputed	0.9
chr10_123839070	rs17102994	123839070	0.0397	Imputed	0.9
chr10_123839368	rs56102604	123839368	0.985	Imputed	0.9
chr10_123839549	rs2461224	123839549	0.0618	Genotyped	1
chr10_123841198	rs72839697	123841198	0.383	Imputed	0.9
chr10_123842523	rs11200385	123842523	0.111	Genotyped	1
chr10_123842825	rs11816938	123842825	0.357	Imputed	0.9
chr10_123844503	rs10887063	123844503	0.337	Genotyped	1
chr10_123845211	rs11200387	123845211	0.607	Imputed	0.9
chr10_123845897	rs1106992	123845897	0.112	Imputed	0.9
chr10_123846288	rs4752642	123846288	0.113	Genotyped	1
chr10_123846485	rs4751871	123846485	0.113	Imputed	0.9
chr10_123846490	rs7920896	123846490	0.241	Genotyped	1
chr10_123846860	rs11599291	123846860	0.118	Imputed	0.9
chr10_123847355	rs10788237	123847355	0.126	Imputed	0.9
chr10_123848113	rs72839700	123848113	0.272	Imputed	0.9
chr10_123848388	rs11591297	123848388	0.531	Imputed	0.9
chr10_123848618	rs72839701	123848618	0.828	Imputed	0.9
chr10_123848695	rs59026769	123848695	0.0282	Imputed	0.9
chr10_123849117	rs12242375	123849117	0.034	Imputed	0.9
chr10_123849359	rs12242519	123849359	0.0345	Imputed	0.9
chr10_123849382	rs12257252	123849382	0.0349	Imputed	0.9
chr10_123849465	rs12242677	123849465	0.035	Genotyped	1
chr10_123849605	rs12258830	123849605	0.067	Genotyped	1
chr10_123849782	rs140477535	123849782	0.0341	Imputed	0.9
chr10_123849789	rs138129316	123849789	0.0342	Imputed	0.9
chr10_123849800	rs11200390	123849800	0.0666	Imputed	0.9
chr10_123850105	rs114346457	123850105	0.0355	Imputed	0.9
chr10_123850174	rs12259215	123850174	0.0356	Imputed	0.9
chr10_123850282	rs12252485	123850282	0.0359	Imputed	0.9
chr10_123850861	rs11200391	123850861	0.231	Imputed	0.9
chr10_123851369	rs10788238	123851369	0.232	Genotyped	1
chr10_123851827	rs11200392	123851827	0.117	Imputed	0.9
chr10_123852117	rs10887064	123852117	0.461	Imputed	0.9
chr10_123852167	rs67690864	123852167	0.515	Imputed	0.9
chr10_123853004	rs2420995	123853004	0.238	Genotyped	1
chr10_123853223	rs4409767	123853223	0.251	Imputed	0.9
chr10_123855124	rs10082411	123855124	0.345	Imputed	0.9
chr10_123855878	rs11200397	123855878	0.894	Genotyped	1
chr10_123856064	rs10887065	123856064	0.828	Imputed	0.9
chr10_123856471	rs72840807	123856471	0.459	Imputed	0.9
chr10_123856766	rs146398850	123856766	0.711	Imputed	0.9
chr10_123857433	rs2420992	123857433	0.438	Genotyped	1
chr10_123857554	rs2420991	123857554	0.409	Imputed	0.9
chr10_123858000	rs60594299	123858000	0.688	Imputed	0.9
chr10_123858475	rs870092	123858475	0.151	Imputed	0.9
chr10_123858724	rs884147	123858724	0.878	Genotyped	1
chr10_123859498	rs10788240	123859498	0.476	Imputed	0.9
chr10_123859631	rs10887066	123859631	0.473	Imputed	0.9
chr10_123859839	rs73370168	123859839	0.152	Imputed	0.9
chr10_123860733	rs12780819	123860733	0.294	Imputed	0.9
chr10_123861536	rs6585785	123861536	0.698	Imputed	0.9
chr10_123861719	rs10887067	123861719	0.289	Imputed	0.9
chr10_123861763	rs73370174	123861763	0.353	Imputed	0.9
chr10_123862289	rs11818984	123862289	0.287	Imputed	0.9
chr10_123862546	rs11819384	123862546	0.287	Imputed	0.9
chr10_123862547	rs11815483	123862547	0.287	Imputed	0.9
chr10_123862706	rs11595073	123862706	0.285	Genotyped	1
chr10_123862952	rs2420994	123862952	0.945	Genotyped	1
chr10_123863005	rs954875	123863005	0.946	Imputed	0.9
chr10_123863189	rs11599686	123863189	0.128	Imputed	0.9
chr10_123863385	rs7085436	123863385	0.655	Imputed	0.9
chr10_123863752	rs7896441	123863752	0.754	Imputed	0.9
chr10_123863961	rs10887068	123863961	0.0243	Imputed	0.9
chr10_123864058	rs10887069	123864058	0.0243	Imputed	0.9
chr10_123864244	rs6585786	123864244	0.658	Imputed	0.9
chr10_123864291	rs12764791	123864291	0.264	Genotyped	1
chr10_123864553	rs10732825	123864553	0.734	Imputed	0.9
chr10_123864620	rs60073908	123864620	0.732	Imputed	0.9
chr10_123864745	rs7076095	123864745	0.571	Genotyped	1
chr10_123864877	rs7076483	123864877	0.00718	Imputed	0.9
chr10_123865007	rs35131811	123865007	0.261	Imputed	0.9
chr10_123865109	rs73370195	123865109	0.692	Imputed	0.9
chr10_123865243	rs4752645	123865243	0.429	Imputed	0.9
chr10_123865562	rs10749439	123865562	0.895	Imputed	0.9
chr10_123865755	rs10736310	123865755	0.741	Imputed	0.9
chr10_123865845	rs73372104	123865845	0.277	Imputed	0.9
chr10_123866922	rs4297404	123866922	0.629	Imputed	0.9
chr10_123867018	rs61874296	123867018	0.273	Imputed	0.9
chr10_123867159	rs10887070	123867159	0.527	Imputed	0.9
chr10_123867685	rs7914147	123867685	0.627	Imputed	0.9
chr10_123868219	rs11598315	123868219	0.54	Imputed	0.9
chr10_123868280	rs59458190	123868280	0.279	Imputed	0.9
chr10_123868346	rs10887071	123868346	0.54	Imputed	0.9
chr10_123868406	rs12249913	123868406	0.573	Imputed	0.9
chr10_123868571	rs10788241	123868571	0.0466	Imputed	0.9
chr10_123868583	rs10749440	123868583	0.0463	Imputed	0.9
chr10_123869191	rs10887072	123869191	0.519	Imputed	0.9
chr10_123869319	rs10887073	123869319	0.262	Imputed	0.9
chr10_123869652	rs10887074	123869652	0.55	Imputed	0.9
chr10_123869825	rs4462273	123869825	0.0487	Imputed	0.9
chr10_123870000	rs4317920	123870000	0.0491	Imputed	0.9
chr10_123870123	rs11200403	123870123	0.553	Imputed	0.9
chr10_123870267	rs11200404	123870267	0.554	Imputed	0.9
chr10_123870596	rs12415573	123870596	0.306	Imputed	0.9
chr10_123870765	rs7071289	123870765	0.641	Imputed	0.9
chr10_123870932	rs10887075	123870932	0.537	Imputed	0.9
chr10_123870961	rs7089362	123870961	0.0505	Imputed	0.9
chr10_123871045	rs12146289	123871045	0.306	Imputed	0.9
chr10_123871071	rs7071487	123871071	0.639	Imputed	0.9
chr10_123871157	rs10749441	123871157	0.517	Imputed	0.9
chr10_123871251	rs7913495	123871251	0.0512	Imputed	0.9
chr10_123871422	rs7913662	123871422	0.0516	Imputed	0.9
chr10_123871779	rs7084343	123871779	0.0524	Imputed	0.9
chr10_123871799	rs4751872	123871799	0.0524	Imputed	0.9
chr10_123872127	rs7084822	123872127	0.396	Imputed	0.9
chr10_123872323	rs10887076	123872323	0.397	Imputed	0.9
chr10_123872405	rs77224098	123872405	0.616	Imputed	0.9
chr10_123872473	rs2420983	123872473	0.4	Imputed	0.9
chr10_123873126	rs61874298	123873126	0.461	Imputed	0.9
chr10_123873325	rs4074577	123873325	0.428	Imputed	0.9
chr10_123873690	rs7093714	123873690	0.408	Imputed	0.9
chr10_123873749	rs10749442	123873749	0.429	Imputed	0.9
chr10_123873772	rs10749443	123873772	0.409	Imputed	0.9
chr10_123873775	rs10749444	123873775	0.238	Imputed	0.9
chr10_123874077	rs12251221	123874077	0.486	Imputed	0.9
chr10_123874106	rs10788242	123874106	0.434	Imputed	0.9
chr10_123874121	rs10788243	123874121	0.413	Imputed	0.9
chr10_123874226	rs10788244	123874226	0.0576	Imputed	0.9
chr10_123874348	rs10749445	123874348	0.414	Imputed	0.9
chr10_123874649	rs10788245	123874649	0.416	Imputed	0.9
chr10_123875322	rs11200405	123875322	0.324	Imputed	0.9
chr10_123875378	rs7083710	123875378	0.285	Imputed	0.9
chr10_123875554	rs11200406	123875554	0.261	Genotyped	1
chr10_123875972	rs4752648	123875972	0.429	Imputed	0.9
chr10_123876214	rs10887077	123876214	0.904	Imputed	0.9
chr10_123877019	rs2421006	123877019	0.956	Imputed	0.9
chr10_123877772	rs34105165	123877772	0.132	Imputed	0.9
chr10_123878029	rs7097450	123878029	0.626	Genotyped	1
chr10_123878679	rs2421005	123878679	0.996	Imputed	0.9
chr10_123878787	rs4417208	123878787	0.973	Imputed	0.9
chr10_123879327	rs4456195	123879327	0.166	Imputed	0.9
chr10_123879544	rs10887078	123879544	0.133	Imputed	0.9
chr10_123879947	rs11200410	123879947	0.305	Imputed	0.9
chr10_123879980	rs2421004	123879980	0.263	Imputed	0.9
chr10_123880028	rs2421003	123880028	0.606	Imputed	0.9
chr10_123880054	rs2421002	123880054	0.237	Imputed	0.9
chr10_123880063	rs870274	123880063	0.124	Imputed	0.9
chr10_123880212	rs11200411	123880212	0.32	Genotyped	1
chr10_123880231	rs4457688	123880231	0.261	Imputed	0.9
chr10_123880436	rs4639871	123880436	0.262	Imputed	0.9
chr10_123880823	rs4751873	123880823	0.28	Genotyped	1
chr10_123881101	rs4752649	123881101	0.29	Imputed	0.9
chr10_123881178	rs4751874	123881178	0.29	Imputed	0.9
chr10_123881303	rs6585787	123881303	0.289	Imputed	0.9
chr10_123881436	rs6585788	123881436	0.289	Imputed	0.9
chr10_123881460	rs6585789	123881460	0.289	Imputed	0.9
chr10_123881472	rs10887080	123881472	0.142	Imputed	0.9
chr10_123881502	rs4752651	123881502	0.553	Imputed	0.9
chr10_123881602	rs6585790	123881602	0.288	Imputed	0.9
chr10_123881844	rs7073365	123881844	0.279	Imputed	0.9
chr10_123881849	rs10887081	123881849	0.38	Imputed	0.9
chr10_123881856	rs7073009	123881856	0.278	Imputed	0.9
chr10_123882207	rs4751875	123882207	0.278	Imputed	0.9
chr10_123882245	rs11200413	123882245	0.169	Genotyped	1
chr10_123882280	rs4752652	123882280	0.28	Imputed	0.9
chr10_123882450	rs11200414	123882450	0.274	Imputed	0.9
chr10_123882530	rs11200415	123882530	0.287	Imputed	0.9
chr10_123882534	rs11200416	123882534	0.288	Imputed	0.9
chr10_123882753	rs7078019	123882753	0.586	Imputed	0.9
chr10_123882809	rs11200417	123882809	0.292	Imputed	0.9
chr10_123882812	rs61871558	123882812	0.189	Imputed	0.9
chr10_123882956	rs10887082	123882956	0.492	Genotyped	1
chr10_123882975	rs10887083	123882975	0.297	Imputed	0.9
chr10_123883114	rs7078490	123883114	0.517	Imputed	0.9
chr10_123883153	rs10788246	123883153	0.3	Imputed	0.9
chr10_123883392	rs11200418	123883392	0.634	Imputed	0.9
chr10_123883403	rs10887084	123883403	0.636	Imputed	0.9
chr10_123883478	rs10887085	123883478	0.306	Imputed	0.9
chr10_123884075	rs4405248	123884075	0.664	Imputed	0.9
chr10_123884167	rs7101004	123884167	0.283	Imputed	0.9
chr10_123884305	rs10788247	123884305	0.662	Imputed	0.9
chr10_123884485	rs77830279	123884485	0.379	Imputed	0.9
chr10_123884522	rs12262554	123884522	0.757	Imputed	0.9
chr10_123884553	rs58163497	123884553	0.504	Imputed	0.9
chr10_123884803	rs10749446	123884803	0.954	Imputed	0.9
chr10_123885012	rs10887086	123885012	0.842	Imputed	0.9
chr10_123885031	rs10887087	123885031	0.842	Imputed	0.9
chr10_123885199	rs10887088	123885199	0.842	Imputed	0.9
chr10_123885778	rs4373860	123885778	0.842	Imputed	0.9
chr10_123885789	rs2421001	123885789	0.842	Genotyped	1
chr10_123885930	rs11200419	123885930	0.836	Imputed	0.9
chr10_123885958	rs11200420	123885958	0.832	Imputed	0.9
chr10_123886481	rs4314996	123886481	0.751	Imputed	0.9
chr10_123886589	rs10788248	123886589	0.805	Imputed	0.9
chr10_123886783	rs10749447	123886783	0.897	Imputed	0.9
chr10_123886801	rs10749448	123886801	0.798	Imputed	0.9
chr10_123886923	rs10788249	123886923	0.795	Imputed	0.9
chr10_123887259	rs10887089	123887259	0.794	Imputed	0.9
chr10_123887528	rs76012065	123887528	0.649	Imputed	0.9
chr10_123887894	rs17103091	123887894	0.494	Imputed	0.9
chr10_123887925	rs17103093	123887925	0.492	Genotyped	1
chr10_123888637	rs7897483	123888637	0.272	Imputed	0.9
chr10_123888688	rs4132333	123888688	0.926	Imputed	0.9
chr10_123889001	rs1113263	123889001	0.409	Imputed	0.9
chr10_123890514	rs74579595	123890514	0.719	Imputed	0.9
chr10_123890768	rs35909191	123890768	0.49	Imputed	0.9
chr10_123891647	rs56885092	123891647	0.561	Imputed	0.9
chr10_123891900	rs12413411	123891900	0.286	Imputed	0.9
chr10_123892060	rs12416172	123892060	0.287	Imputed	0.9
chr10_123892624	rs7922980	123892624	0.828	Imputed	0.9
chr10_123892874	rs7908768	123892874	0.479	Imputed	0.9
chr10_123893386	rs4237537	123893386	0.901	Genotyped	1
chr10_123894412	rs2420998	123894412	0.0894	Genotyped	1
chr10_123894522	rs2420999	123894522	0.807	Genotyped	1
chr10_123896857	rs4752653	123896857	0.922	Imputed	0.9
chr10_123897109	rs4752654	123897109	0.986	Imputed	0.9
chr10_123897130	rs4752655	123897130	0.999	Genotyped	1
chr10_123897166	rs4751876	123897166	0.959	Imputed	0.9
chr10_123899507	rs4752656	123899507	0.983	Genotyped	1
chr10_123899594	rs4751877	123899594	0.633	Imputed	0.9
chr10_123901712	rs10788250	123901712	0.501	Genotyped	1
chr10_123901964	rs10788251	123901964	0.086	Genotyped	1
chr10_123902771	rs10788252	123902771	0.279	Genotyped	1
chr10_123902836	rs870760	123902836	0.429	Imputed	0.9
chr10_123902839	rs1876311	123902839	0.42	Imputed	0.9
chr10_123903133	rs12765679	123903133	0.496	Genotyped	1
chr10_123903442	rs7917175	123903442	0.379	Imputed	0.9
chr10_123903490	rs7902188	123903490	0.714	Imputed	0.9
chr10_123903556	rs7902292	123903556	0.643	Imputed	0.9
chr10_123903694	rs7917144	123903694	0.671	Genotyped	1
chr10_123904213	rs7918107	123904213	0.61	Genotyped	1
chr10_123904884	rs11200431	123904884	0.591	Imputed	0.9
chr10_123906202	rs2135703	123906202	0.648	Imputed	0.9
chr10_123907150	rs11200432	123907150	0.49	Genotyped	1
chr10_123907901	rs56001546	123907901	0.75	Imputed	0.9
chr10_123908098	rs11200433	123908098	0.0549	Imputed	0.9
chr10_123908198	rs75728043	123908198	0.501	Imputed	0.9
chr10_123908325	rs7097751	123908325	0.101	Genotyped	1
chr10_123908546	rs78919047	123908546	0.506	Imputed	0.9
chr10_123908811	rs17638681	123908811	0.783	Imputed	0.9
chr10_123910243	rs56353338	123910243	0.844	Imputed	0.9
chr10_123910399	rs17103129	123910399	0.486	Imputed	0.9
chr10_123911345	rs7078373	123911345	0.845	Genotyped	1
chr10_123911886	rs4752659	123911886	0.961	Imputed	0.9
chr10_123912298	rs4752661	123912298	0.562	Imputed	0.9
chr10_123912338	rs4752662	123912338	0.465	Genotyped	1
chr10_123912580	rs11200436	123912580	0.973	Imputed	0.9
chr10_123912848	rs10887092	123912848	0.355	Genotyped	1
chr10_123913330	rs17103138	123913330	0.259	Genotyped	1
chr10_123913826	rs7100333	123913826	0.766	Genotyped	1
chr10_123913854	rs7082633	123913854	0.784	Imputed	0.9
chr10_123914053	rs10887094	123914053	0.851	Imputed	0.9
chr10_123914242	rs10788253	123914242	0.289	Genotyped	1
chr10_123914799	rs6585796	123914799	0.22	Imputed	0.9
chr10_123915655	rs10788254	123915655	0.194	Imputed	0.9
chr10_123915864	rs1876309	123915864	0.756	Imputed	0.9
chr10_123919660	rs76061695	123919660	0.486	Imputed	0.9
chr10_123920507	rs60534825	123920507	0.465	Imputed	0.9
chr10_123920784	rs1885516	123920784	0.147	Imputed	0.9
chr10_123922953	rs117277819	123922953	0.25	Imputed	0.9
chr10_123926310	rs10887096	123926310	0.678	Genotyped	1
chr10_123926485	rs80152107	123926485	0.308	Imputed	0.9
chr10_123927299	rs10788255	123927299	0.287	Imputed	0.9
chr10_123928768	rs11200445	123928768	0.338	Imputed	0.9
chr10_123929133	rs11200448	123929133	0.391	Imputed	0.9
chr10_123929527	rs1322327	123929527	0.355	Imputed	0.9
chr10_123930076	rs113737420	123930076	0.419	Imputed	0.9
chr10_123931300_C_G	rs11200450	123931300	0.384	Imputed	0.9
chr10_123932642	rs7897826	123932642	0.116	Imputed	0.9
chr10_123933405	rs10788256	123933405	0.43	Imputed	0.9
chr10_123933923	rs10788257	123933923	0.409	Genotyped	1
chr10_123934456	rs1923449	123934456	0.366	Imputed	0.9
chr10_123934772	rs11200451	123934772	0.452	Imputed	0.9
chr10_123935806	rs11200453	123935806	0.555	Imputed	0.9
chr10_123936099	rs11200454	123936099	0.436	Imputed	0.9
chr10_123937461	rs7078370	123937461	0.889	Genotyped	1
chr10_123938822	rs61873773	123938822	0.996	Imputed	0.9
chr10_123941798	rs911788	123941798	0.403	Imputed	0.9
chr10_123942782	rs911772	123942782	0.337	Imputed	0.9
chr10_123943664	rs6585798	123943664	0.514	Imputed	0.9
chr10_123943743	rs7906656	123943743	0.515	Imputed	0.9
chr10_123944489	rs4752665	123944489	0.805	Genotyped	1
chr10_123946720	rs7920029	123946720	0.624	Imputed	0.9
chr10_123946843	rs7920046	123946843	0.567	Imputed	0.9
chr10_123947866	rs12360377	123947866	0.546	Imputed	0.9
chr10_123948200	rs4752666	123948200	0.418	Genotyped	1
chr10_123949485	rs72840875	123949485	0.0541	Imputed	0.9
chr10_123950002	rs4751878	123950002	0.588	Genotyped	1
chr10_123950227	rs1322323	123950227	0.26	Imputed	0.9
chr10_123951134	rs7082462	123951134	0.605	Imputed	0.9
chr10_123951869	rs1322322	123951869	0.254	Imputed	0.9
chr10_123956792	rs12416127	123956792	0.331	Imputed	0.9
chr10_123957720	rs4752668	123957720	0.195	Imputed	0.9
chr10_123958425	rs11200467	123958425	0.667	Imputed	0.9
chr10_123958609	rs12411444	123958609	0.765	Imputed	0.9
chr10_123958805	rs10887101	123958805	0.189	Imputed	0.9
chr10_123959019	rs11200469	123959019	0.283	Imputed	0.9
chr10_123959217	rs55987917	123959217	0.363	Imputed	0.9
chr10_123959752	rs10732826	123959752	0.709	Imputed	0.9
chr10_123960076	rs11200471	123960076	0.556	Imputed	0.9
chr10_123960454	rs12414605	123960454	0.238	Imputed	0.9
chr10_123960811	rs111674972	123960811	0.251	Imputed	0.9
chr10_123960859	rs11817142	123960859	0.262	Imputed	0.9
chr10_123961754	rs12773310	123961754	0.117	Imputed	0.9
chr10_123964180	rs36036644	123964180	0.835	Imputed	0.9
chr10_123964980	rs911773	123964980	0.472	Imputed	0.9
chr10_123965570	rs911778	123965570	0.422	Imputed	0.9
chr10_123965606	rs911779	123965606	0.501	Imputed	0.9
chr10_123965678	rs10887104	123965678	0.395	Genotyped	1
chr10_123965951	rs35176001	123965951	0.768	Imputed	0.9
chr10_123966159	rs35061398	123966159	0.516	Imputed	0.9
chr10_123966989	rs911781	123966989	0.18	Imputed	0.9
chr10_123967459	rs3962111	123967459	0.215	Imputed	0.9
chr10_123967911	rs11200480	123967911	0.433	Genotyped	1
chr10_123967974	rs11200481	123967974	0.432	Imputed	0.9
chr10_123968472	rs11200482	123968472	0.428	Imputed	0.9
chr10_123970530	rs2295873	123970530	0.524	Genotyped	1
chr10_123970569	rs2295874	123970569	0.636	Genotyped	1
chr10_123970722_T_A	rs2295876	123970722	0.508	Imputed	0.9
chr10_123971538	rs61647525	123971538	0.533	Imputed	0.9
chr10_123972594	rs7071419	123972594	0.533	Imputed	0.9
chr10_123973608	rs57638399	123973608	0.242	Imputed	0.9
chr10_123973846	rs7916162	123973846	0.571	Genotyped	1
chr10_123975723	rs7893717	123975723	0.173	Imputed	0.9
chr10_123976029	rs2281670	123976029	0.216	Genotyped	1
chr10_123976391	rs10444046	123976391	0.0414	Imputed	0.9
chr10_123977222	rs11598368	123977222	0.142	Imputed	0.9
chr10_123977579	rs4752670	123977579	0.0919	Imputed	0.9
chr10_123978163	rs12219771	123978163	0.25	Imputed	0.9
chr10_123978426	rs4752671	123978426	0.0945	Imputed	0.9
chr10_123978702	rs1980672	123978702	0.339	Imputed	0.9
chr10_123979157	rs11200486	123979157	0.361	Imputed	0.9
chr10_123979484	rs2901305	123979484	0.303	Imputed	0.9
chr10_123979594	rs4442480	123979594	0.0996	Imputed	0.9
chr10_123980108	rs6585804	123980108	0.102	Genotyped	1
chr10_123980945	rs11592039	123980945	0.139	Genotyped	1
chr10_123981375	rs1555486	123981375	0.0476	Imputed	0.9
chr10_123981561	rs1010898	123981561	0.139	Imputed	0.9
chr10_123981619	rs1010897	123981619	0.139	Genotyped	1
chr10_123981765	rs1010896	123981765	0.138	Imputed	0.9
chr10_123981899	rs10887106	123981899	0.0973	Imputed	0.9
chr10_123981972	rs7072025	123981972	0.674	Imputed	0.9
chr10_123982036	rs11200489	123982036	0.135	Imputed	0.9
chr10_123982309	rs11200490	123982309	0.563	Imputed	0.9
chr10_123982319	rs10788259	123982319	0.134	Imputed	0.9
chr10_123982909	rs12770816	123982909	0.109	Imputed	0.9
chr10_123983702	rs4752672	123983702	0.105	Imputed	0.9
chr10_123983949	rs12416375	123983949	0.209	Imputed	0.9
chr10_123983959	rs12416376	123983959	0.208	Genotyped	1
chr10_123984442	rs2281671	123984442	0.0878	Imputed	0.9
chr10_123984809	rs2281672	123984809	0.088	Imputed	0.9
chr10_123986412	rs59962796	123986412	0.909	Imputed	0.9
chr10_123990094	rs10788260	123990094	0.656	Imputed	0.9
chr10_123990194	rs1045931	123990194	0.819	Imputed	0.9
chr10_123990244	rs1045934	123990244	0.664	Imputed	0.9
chr10_123990683	rs10788261	123990683	0.663	Imputed	0.9
chr10_123990708	rs11200492	123990708	0.662	Imputed	0.9
chr10_123991101	rs2057378	123991101	0.644	Imputed	0.9
chr10_123991774	rs10788262	123991774	0.719	Genotyped	1
chr10_123992570	rs963533	123992570	0.666	Imputed	0.9
chr10_123992608	rs10887107	123992608	0.206	Imputed	0.9
chr10_123992644	rs963534	123992644	0.914	Imputed	0.9
chr10_123994156	rs1555487	123994156	0.0124	Imputed	0.9
chr10_123994498	rs1555488	123994498	0.113	Imputed	0.9
chr10_123995901	rs11200494	123995901	0.598	Imputed	0.9
chr10_123996503	rs4752673	123996503	0.0667	Genotyped	1
chr10_123996970	rs61753077	123996970	0.111	Genotyped	1
chr10_123996976	rs2295879	123996976	0.0908	Genotyped	1
chr10_123997717	rs1010657	123997717	0.0289	Genotyped	1
chr10_123997956	rs1555489	123997956	0.522	Imputed	0.9
chr10_123998027	rs1973974	123998027	0.763	Imputed	0.9
chr10_123998263	rs1973975	123998263	0.528	Imputed	0.9
chr10_123999005	rs1535460	123999005	0.843	Genotyped	1
chr10_123999144	rs1535461	123999144	0.611	Imputed	0.9
chr10_123999656	rs12777747	123999656	0.468	Genotyped	1
chr10_124000331	rs10887108	124000331	0.917	Imputed	0.9
chr10_124001205	rs746070	124001205	0.82	Genotyped	1
chr10_124001363	rs4752674	124001363	0.751	Imputed	0.9
chr10_124001539	rs11200496	124001539	0.822	Imputed	0.9
chr10_124001794	rs11200497	124001794	0.824	Imputed	0.9
chr10_124002150	rs2038595	124002150	0.824	Imputed	0.9
chr10_124002604	rs11200499	124002604	0.268	Imputed	0.9
chr10_124002896	rs3813717	124002896	0.912	Imputed	0.9
chr10_124003808	rs10887109	124003808	0.9	Imputed	0.9
chr10_124004551	rs8181338	124004551	0.999	Imputed	0.9
chr10_124004887	rs12572424	124004887	1	Imputed	0.9
chr10_124005267	rs7097986	124005267	0.833	Imputed	0.9
chr10_124006043	rs911782	124006043	0.438	Imputed	0.9
chr10_124006529	rs11200500	124006529	0.907	Imputed	0.9
chr10_124007108	rs911783	124007108	0.936	Imputed	0.9
chr10_124007573	rs10887110	124007573	0.4	Genotyped	1
chr10_124007935	rs2295880	124007935	0.422	Imputed	0.9
chr10_124008927	rs2273794	124008927	0.962	Genotyped	1
chr10_124008959	rs2273795	124008959	0.951	Imputed	0.9
chr10_124009124	rs56075957	124009124	0.491	Imputed	0.9
chr10_124009261	rs10887111	124009261	0.268	Imputed	0.9
chr10_124009293	rs10510106	124009293	0.924	Imputed	0.9
chr10_124009575	rs7086729	124009575	0.775	Imputed	0.9
chr10_124009670	rs7086990	124009670	0.939	Imputed	0.9
chr10_124011958	rs35127897	124011958	0.759	Imputed	0.9
chr10_124012209	rs4752676	124012209	0.557	Imputed	0.9
chr10_124012547	rs736456	124012547	NA	Imputed	0.9
chr10_124012562	rs736457	124012562	0.505	Imputed	0.9
chr10_124012858	rs911784	124012858	0.717	Genotyped	1
chr10_124013604	rs3763763	124013604	0.844	Genotyped	1
chr10_124014643	rs12261981	124014643	0.818	Imputed	0.9
chr10_124014939	rs12262185	124014939	0.754	Genotyped	1
chr10_124015462	rs4751880	124015462	0.818	Genotyped	1
chr10_124015629	rs4751881	124015629	0.512	Imputed	0.9
chr10_124015709	rs10887112	124015709	0.344	Genotyped	1
chr10_124015986	rs10788264	124015986	0.263	Genotyped	1
chr10_124016160	rs7091348	124016160	0.231	Imputed	0.9
chr10_124017217	rs9630108	124017217	0.288	Imputed	0.9
chr10_124017270	rs9630109	124017270	0.274	Imputed	0.9
chr10_124017308	rs9630110	124017308	0.281	Imputed	0.9
chr10_124017323	rs10788265	124017323	0.189	Imputed	0.9
chr10_124017404	rs10887113	124017404	0.2	Genotyped	1
chr10_124017423	rs9630083	124017423	0.3	Genotyped	1
chr10_124017511	rs911785	124017511	0.3	Imputed	0.9
chr10_124017583	rs911786	124017583	0.3	Imputed	0.9
chr10_124017877	rs75284708	124017877	0.454	Imputed	0.9
chr10_124018027	rs4751883	124018027	0.301	Imputed	0.9
chr10_124018538	rs10788266	124018538	0.201	Imputed	0.9
chr10_124019052	rs7089468	124019052	0.246	Imputed	0.9
chr10_124019779	rs10788267	124019779	0.345	Imputed	0.9
chr10_124020039	rs10788268	124020039	0.115	Imputed	0.9
chr10_124020305	rs4751885	124020305	0.443	Imputed	0.9
chr10_124020396	rs4751886	124020396	0.444	Imputed	0.9
chr10_124020487	rs11596827	124020487	0.0667	Imputed	0.9
chr10_124020615	rs11592530	124020615	0.0852	Imputed	0.9
chr10_124020660	rs11200512	124020660	0.0707	Imputed	0.9
chr10_124020738	rs12245144	124020738	0.0848	Imputed	0.9
chr10_124020769	rs12776757	124020769	0.265	Imputed	0.9
chr10_124021162	rs11592673	124021162	0.0767	Imputed	0.9
chr10_124021200	rs7081032	124021200	0.0764	Genotyped	1
chr10_124021231	rs7081176	124021231	0.0761	Imputed	0.9
chr10_124021347	rs11594942	124021347	0.113	Imputed	0.9
chr10_124022574	rs11200516	124022574	0.614	Imputed	0.9
chr10_124022694	rs7098767	124022694	0.109	Genotyped	1
chr10_124022771	rs7907082	124022771	0.234	Imputed	0.9
chr10_124022870	rs10788269	124022870	0.451	Imputed	0.9
chr10_124022997	rs10887114	124022997	0.272	Imputed	0.9
chr10_124023073	rs12253127	124023073	0.0797	Imputed	0.9
chr10_124023241	rs10788270	124023241	0.269	Imputed	0.9
chr10_124023434	rs10736311	124023434	0.225	Genotyped	1
chr10_124023795	rs34806543	124023795	0.554	Imputed	0.9
chr10_124024368	rs35083075	124024368	0.573	Imputed	0.9
chr10_124024452	rs34005630	124024452	0.568	Imputed	0.9
chr10_124024608	rs7898942	124024608	0.507	Imputed	0.9
chr10_124024968	rs11200517	124024968	0.557	Imputed	0.9
chr10_124025775	rs11200518	124025775	0.56	Imputed	0.9
chr10_124026290	rs11200519	124026290	0.247	Imputed	0.9
chr10_124027433	rs3901289	124027433	0.396	Genotyped	1
chr10_124027745	rs11200520	124027745	0.407	Imputed	0.9
chr10_124028040	rs10749451	124028040	0.518	Imputed	0.9
chr10_124028141	rs10749452	124028141	0.523	Imputed	0.9
chr10_124028335	rs10749453	124028335	0.227	Imputed	0.9
chr10_124028388	rs5017041	124028388	0.519	Imputed	0.9
chr10_124028560	rs5017040	124028560	0.224	Imputed	0.9
chr10_124028606	rs12359607	124028606	0.561	Imputed	0.9
chr10_124028610	rs5017039	124028610	0.224	Imputed	0.9
chr10_124028981	rs35958770	124028981	0.379	Imputed	0.9
chr10_124029182	rs7094347	124029182	0.981	Imputed	0.9
chr10_124029436	rs1885512	124029436	0.518	Genotyped	1
chr10_124029654	rs10749454	124029654	0.396	Imputed	0.9
chr10_124029758	rs4751887	124029758	0.458	Imputed	0.9
chr10_124030137	rs1998344	124030137	0.664	Imputed	0.9
chr10_124030220	rs1998343	124030220	0.659	Imputed	0.9
chr10_124030741	rs7069328	124030741	0.491	Imputed	0.9
chr10_124031254	rs73359748	124031254	0.961	Imputed	0.9
chr10_124031642	rs12413757	124031642	0.498	Imputed	0.9
chr10_124032107	rs4751888	124032107	0.158	Imputed	0.9
chr10_124032434	rs1034533	124032434	0.489	Imputed	0.9
chr10_124033278	rs7912215	124033278	0.188	Imputed	0.9
chr10_124033285	rs57581057	124033285	0.0504	Imputed	0.9
chr10_124034333	rs1885511	124034333	0.131	Imputed	0.9
chr10_124034528	rs7096744	124034528	0.218	Genotyped	1
chr10_124034703	rs7080859	124034703	0.127	Imputed	0.9
chr10_124034779	rs7097124	124034779	0.967	Imputed	0.9
chr10_124035030	rs10749455	124035030	0.487	Imputed	0.9
chr10_124035075	rs35759670	124035075	0.295	Imputed	0.9
chr10_124035189	rs11817245	124035189	0.959	Imputed	0.9
chr10_124035375	rs1998342	124035375	0.0868	Imputed	0.9
chr10_124035383	rs56409389	124035383	0.776	Imputed	0.9
chr10_124035397	rs58250364	124035397	0.774	Imputed	0.9
chr10_124035411	rs57537604	124035411	0.761	Imputed	0.9
chr10_124035694	rs7893461	124035694	0.979	Imputed	0.9
chr10_124035773	rs12572729	124035773	0.0327	Imputed	0.9
chr10_124035824	rs7893615	124035824	0.973	Imputed	0.9
chr10_124035872	rs7893508	124035872	0.97	Imputed	0.9
chr10_124036141	rs6585808	124036141	0.111	Imputed	0.9
chr10_124036190	rs7086389	124036190	0.11	Imputed	0.9
chr10_124036226	rs7086403	124036226	0.438	Imputed	0.9
chr10_124036494	rs7090214	124036494	0.437	Imputed	0.9
chr10_124036543	rs7072288	124036543	0.0422	Imputed	0.9
chr10_124036619	rs10788271	124036619	0.0413	Genotyped	1
chr10_124037599	rs11596483	124037599	0.0327	Imputed	0.9
chr10_124037723	rs7077498	124037723	0.932	Imputed	0.9
chr10_124038072	rs7078071	124038072	0.924	Imputed	0.9
chr10_124038863	rs6585809	124038863	0.0483	Imputed	0.9
chr10_124039222	rs11592862	124039222	0.0397	Imputed	0.9
chr10_124039235	rs7907130	124039235	0.0465	Imputed	0.9
chr10_124039455	rs7086791	124039455	0.501	Genotyped	1
chr10_124039657	rs4752678	124039657	0.414	Imputed	0.9
chr10_124040364	rs10788272	124040364	0.445	Imputed	0.9
chr10_124040587	rs8181416	124040587	0.445	Imputed	0.9
chr10_124040754	rs8181314	124040754	0.445	Imputed	0.9
chr10_124041103	rs7076232	124041103	0.91	Genotyped	1
chr10_124041118	rs7092500	124041118	0.413	Imputed	0.9
chr10_124041173	rs7076349	124041173	0.413	Imputed	0.9
chr10_124041447	rs6585810	124041447	0.413	Genotyped	1
chr10_124041554	rs17103331	124041554	0.514	Imputed	0.9
chr10_124041678	rs8181295	124041678	0.0461	Imputed	0.9
chr10_124041701	rs17103336	124041701	0.0461	Genotyped	1
chr10_124042241	rs34023182	124042241	0.865	Imputed	0.9
chr10_124042438	rs11200527	124042438	0.0119	Genotyped	1
chr10_124042764	rs11591986	124042764	0.0261	Imputed	0.9
chr10_124042914	rs34337964	124042914	0.337	Imputed	0.9
chr10_124042978	rs7076102	124042978	0.37	Imputed	0.9
chr10_124043184	rs2273796	124043184	0.259	Genotyped	1
chr10_124043629	rs7098436	124043629	0.259	Genotyped	1
chr10_124043867	rs10887120	124043867	0.153	Imputed	0.9
chr10_124044061	rs10749457	124044061	0.405	Imputed	0.9
chr10_124044448_T_A	rs2181162	124044448	0.341	Imputed	0.9
chr10_124044657	rs1028632	124044657	0.405	Imputed	0.9
chr10_124044674	rs1028631	124044674	0.405	Imputed	0.9
chr10_124045053	rs911776	124045053	0.406	Imputed	0.9
chr10_124045302	rs911775	124045302	0.402	Imputed	0.9
chr10_124045340	rs1028630	124045340	0.406	Imputed	0.9
chr10_124045408	rs2146095	124045408	0.0371	Imputed	0.9
chr10_124045488	rs2181161	124045488	0.344	Imputed	0.9
chr10_124045854	rs2104176	124045854	0.0372	Imputed	0.9
chr10_124045887	rs911774	124045887	0.0271	Imputed	0.9
chr10_124046119	rs10788273	124046119	0.263	Imputed	0.9
chr10_124047093	rs12416151	124047093	0.547	Imputed	0.9
chr10_124048285	rs11200532	124048285	0.0382	Imputed	0.9
chr10_124048413	rs73359785	124048413	0.863	Imputed	0.9
chr10_124048515	rs57660907	124048515	0.863	Imputed	0.9
chr10_124048644	rs11200533	124048644	0.57	Imputed	0.9
chr10_124048665	rs76003765	124048665	0.0516	Imputed	0.9
chr10_124048831	rs56707544	124048831	0.863	Imputed	0.9
chr10_124048903	rs60825902	124048903	0.859	Imputed	0.9
chr10_124048905	rs7896211	124048905	0.457	Imputed	0.9
chr10_124049232	rs7896860	124049232	0.214	Imputed	0.9
chr10_124050130	rs1007865	124050130	0.171	Imputed	0.9
chr10_124050455	rs11814901	124050455	0.851	Imputed	0.9
chr10_124050575	rs11592545	124050575	0.33	Genotyped	1
chr10_124051462	rs73359790	124051462	0.846	Imputed	0.9
chr10_124051832	rs57310679	124051832	0.843	Imputed	0.9
chr10_124051984	rs1004096	124051984	0.635	Imputed	0.9
chr10_124052028	rs60103051	124052028	0.842	Imputed	0.9
chr10_124052216	rs11200536	124052216	0.295	Imputed	0.9
chr10_124053289	rs11816570	124053289	0.733	Imputed	0.9
chr10_124053290	rs11816536	124053290	0.732	Imputed	0.9
chr10_124056473	rs9633732	124056473	0.253	Imputed	0.9
chr10_124056546	rs9633733	124056546	0.253	Imputed	0.9
chr10_124056774	rs7907952	124056774	0.277	Imputed	0.9
chr10_124057667	rs9633734	124057667	0.274	Imputed	0.9
chr10_124059451	rs78243204	124059451	0.913	Imputed	0.9
chr10_124059587	rs17103362	124059587	0.143	Imputed	0.9
chr10_124060036	rs11591880	124060036	0.563	Imputed	0.9
chr10_124060802	rs10788274	124060802	0.262	Imputed	0.9
chr10_124061501	rs10788275	124061501	0.542	Genotyped	1
chr10_124061529	rs10788276	124061529	0.543	Imputed	0.9
chr10_124062106	rs17103365	124062106	0.543	Genotyped	1
chr10_124062223	rs7916839	124062223	0.265	Imputed	0.9
chr10_124062453	rs11200542	124062453	0.434	Imputed	0.9
chr10_124063140	rs4237538	124063140	0.285	Genotyped	1
chr10_124063452	rs2421012	124063452	0.283	Imputed	0.9
chr10_124064829	rs2421011	124064829	0.127	Imputed	0.9
chr10_124064830	rs2421010	124064830	0.0995	Imputed	0.9
chr10_124066189	rs4752681	124066189	0.115	Imputed	0.9
chr10_124066652	rs7082865	124066652	0.139	Genotyped	1
chr10_124068219	rs10749458	124068219	0.0831	Imputed	0.9
chr10_124070001	rs56045624	124070001	0.0499	Imputed	0.9
chr10_124070153	rs10788277	124070153	0.162	Imputed	0.9
chr10_124070455	rs61871680	124070455	0.485	Imputed	0.9
chr10_124070914	rs7893566	124070914	0.16	Imputed	0.9
chr10_124070931	rs7893666	124070931	0.0821	Imputed	0.9
chr10_124070992	rs7893672	124070992	0.0817	Imputed	0.9
chr10_124072942	rs10887124	124072942	0.0797	Imputed	0.9
chr10_124073133	rs61007562	124073133	0.915	Imputed	0.9
chr10_124074891	rs3905303	124074891	0.142	Genotyped	1
chr10_124075128	rs10788278	124075128	0.141	Imputed	0.9
chr10_124076754	rs77188800	124076754	0.846	Imputed	0.9
chr10_124077093	rs77494534	124077093	0.425	Imputed	0.9
chr10_124078665	rs12259964	124078665	0.15	Imputed	0.9
chr10_124079083	rs7081388	124079083	0.958	Imputed	0.9
chr10_124079541	rs10788279	124079541	0.0941	Imputed	0.9
chr10_124079808	rs10749459	124079808	0.148	Imputed	0.9
chr10_124080036	rs10749460	124080036	0.148	Imputed	0.9
chr10_124080471	rs10788280	124080471	0.149	Imputed	0.9
chr10_124080510	rs10749461	124080510	0.149	Imputed	0.9
chr10_124081379	rs75933146	124081379	0.0881	Imputed	0.9
chr10_124081735	rs12763004	124081735	0.54	Imputed	0.9
chr10_124081852	rs9633735	124081852	0.0814	Imputed	0.9
chr10_124081862	rs7911989	124081862	0.0865	Imputed	0.9
chr10_124081914	rs2181160	124081914	0.144	Imputed	0.9
chr10_124085243	rs11200554	124085243	0.283	Imputed	0.9
chr10_124086490	rs7916970	124086490	0.12	Imputed	0.9
chr10_124086665	rs6585811	124086665	0.119	Imputed	0.9
chr10_124086757	rs6585812	124086757	0.0853	Genotyped	1
chr10_124087092	rs6585813	124087092	0.119	Imputed	0.9
chr10_124087097	rs77544954	124087097	0.574	Imputed	0.9
chr10_124088367	rs10736312	124088367	0.0853	Genotyped	1
chr10_124088558	rs927426	124088558	0.0838	Imputed	0.9
chr10_124088663	rs7087422	124088663	0.96	Imputed	0.9
chr10_124088725	rs927427	124088725	0.126	Imputed	0.9
chr10_124089036	rs2421013	124089036	0.127	Genotyped	1
chr10_124089075	rs986178	124089075	0.468	Genotyped	1
chr10_124089514	rs9663185	124089514	0.0834	Imputed	0.9
chr10_124089842	rs7916112	124089842	0.123	Imputed	0.9
chr10_124091572	rs3887220	124091572	0.916	Imputed	0.9
chr10_124091921	rs4627016	124091921	0.731	Genotyped	1
chr10_124092553	rs986960	124092553	0.837	Imputed	0.9
chr10_124093199	rs10887131	124093199	0.291	Imputed	0.9
chr10_124093273	rs10887132	124093273	0.302	Imputed	0.9
chr10_124093385	rs10788281	124093385	0.769	Imputed	0.9
chr10_124093780	rs7893926	124093780	0.998	Imputed	0.9
chr10_124094283	rs10788282	124094283	0.541	Imputed	0.9
chr10_124094835	rs10749462	124094835	0.54	Imputed	0.9
chr10_124095008	rs10749463	124095008	0.541	Imputed	0.9
chr10_124095416	rs4752682	124095416	0.534	Imputed	0.9
chr10_124095422	rs4752683	124095422	0.534	Imputed	0.9
chr10_124095470	rs4752684	124095470	0.535	Imputed	0.9
chr10_124095629	rs4752685	124095629	0.54	Imputed	0.9
chr10_124095764	rs3817278	124095764	0.277	Imputed	0.9
chr10_124095837	rs3817279	124095837	0.532	Imputed	0.9
chr10_124095982	rs3817280	124095982	0.539	Genotyped	1
chr10_124096035	rs3817281	124096035	0.539	Genotyped	1
chr10_124096041	rs1129973	124096041	0.583	Imputed	0.9
chr10_124096061	rs1048347	124096061	0.583	Genotyped	1
chr10_124096209	rs3817284	124096209	0.547	Imputed	0.9
chr10_124096306	rs3817285	124096306	0.685	Imputed	0.9
chr10_124096353	rs3817286	124096353	0.517	Imputed	0.9
chr10_124096387	rs3817287	124096387	0.522	Imputed	0.9
chr10_124096720	rs4752686	124096720	0.582	Imputed	0.9
chr10_124096859	rs11200558	124096859	0.304	Genotyped	1
chr10_124097011	rs10887137	124097011	0.564	Imputed	0.9
chr10_124097427	rs11200559	124097427	0.366	Genotyped	1
chr10_124097755	rs2271597	124097755	0.909	Genotyped	1
chr10_124098847	rs7915908	124098847	0.979	Imputed	0.9
chr10_124098983	rs7915953	124098983	0.983	Imputed	0.9
chr10_124099305	rs61871701	124099305	0.985	Imputed	0.9
chr10_124099344	rs17103452	124099344	0.984	Imputed	0.9
chr10_124099609	rs7096552	124099609	0.0451	Imputed	0.9
chr10_124099644	rs7920206	124099644	0.928	Imputed	0.9
chr10_124099647	rs2038598	124099647	0.0243	Imputed	0.9
chr10_124099729	rs2038597	124099729	0.0548	Imputed	0.9
chr10_124100198	rs7920882	124100198	0.0124	Imputed	0.9
chr10_124100471	rs10887138	124100471	0.427	Imputed	0.9
chr10_124100636	rs10749464	124100636	0.0901	Imputed	0.9
chr10_124100849	rs7085944	124100849	0.386	Genotyped	1
chr10_124100974	rs7068066	124100974	0.0736	Imputed	0.9
chr10_124101107	rs10887139	124101107	0.268	Imputed	0.9
chr10_124101578	rs6585816	124101578	0.0243	Imputed	0.9
chr10_124102304	rs10887140	124102304	0.632	Imputed	0.9
chr10_124102548	rs11200562	124102548	0.632	Imputed	0.9
chr10_124102664	rs7085821	124102664	0.0563	Genotyped	1
chr10_124103697	rs12249417	124103697	0.15	Imputed	0.9
chr10_124103876	rs7091160	124103876	0.156	Genotyped	1
chr10_124104390	rs7075614	124104390	0.788	Imputed	0.9
chr10_124104396	rs6585817	124104396	0.0232	Genotyped	1
chr10_124104476	rs10788283	124104476	0.192	Genotyped	1
chr10_124104793	rs7095410	124104793	0.198	Genotyped	1
chr10_124104924	rs6585818	124104924	0.0232	Imputed	0.9
chr10_124105755	rs10887141	124105755	0.652	Imputed	0.9
chr10_124106025	rs78200813	124106025	0.292	Imputed	0.9
chr10_124106300	rs11200565	124106300	0.831	Imputed	0.9
chr10_124106759	rs11595694	124106759	0.815	Genotyped	1
chr10_124107045	rs11598094	124107045	0.184	Genotyped	1
chr10_124107484	rs10887142	124107484	0.657	Imputed	0.9
chr10_124107638	rs11200566	124107638	0.207	Imputed	0.9
chr10_124108106	rs12220862	124108106	0.186	Imputed	0.9
chr10_124108629	rs6585819	124108629	0.133	Genotyped	1
chr10_124108798	rs6585820	124108798	0.0243	Imputed	0.9
chr10_124109025	rs55815645	124109025	0.774	Imputed	0.9
chr10_124109681	rs12415329	124109681	0.654	Imputed	0.9
chr10_124109797	rs56163147	124109797	0.769	Imputed	0.9
chr10_124110000	rs911780	124110000	0.814	Imputed	0.9
chr10_124110707	rs75913859	124110707	0.488	Imputed	0.9
chr10_124110798	rs1475112	124110798	0.844	Imputed	0.9
chr10_124110804	rs10749465	124110804	0.142	Imputed	0.9
chr10_124110966	rs11200571	124110966	0.194	Imputed	0.9
chr10_124111173	rs35444643	124111173	0.222	Imputed	0.9
chr10_124111537	rs11200572	124111537	0.698	Imputed	0.9
chr10_124112533	rs1885514	124112533	0.702	Imputed	0.9
chr10_124112799	rs7074542	124112799	0.204	Imputed	0.9
chr10_124113899	rs10887143	124113899	0.247	Imputed	0.9
chr10_124114152	rs2038596	124114152	0.0718	Imputed	0.9
chr10_124114356	rs7904674	124114356	0.25	Imputed	0.9
chr10_124114432	rs7905027	124114432	0.189	Imputed	0.9
chr10_124115576	rs7088780	124115576	0.139	Genotyped	1
chr10_124115881	rs7089084	124115881	0.644	Imputed	0.9
chr10_124116818	rs6585822	124116818	0.545	Imputed	0.9
chr10_124116820	rs7917247	124116820	0.53	Imputed	0.9
chr10_124117550	rs11200576	124117550	0.592	Imputed	0.9
chr10_124118176	rs7922158	124118176	0.409	Imputed	0.9
chr10_124118947	rs12761255	124118947	0.406	Imputed	0.9
chr10_124119526	rs10887144	124119526	0.408	Imputed	0.9
chr10_124119639	rs7091993	124119639	0.407	Imputed	0.9
chr10_124120457	rs10510109	124120457	0.503	Imputed	0.9
chr10_124120559	rs984668	124120559	0.784	Imputed	0.9
chr10_124120567	rs11596636	124120567	0.406	Imputed	0.9
chr10_124120919	rs66607876	124120919	0.157	Imputed	0.9
chr10_124121342	rs11200580	124121342	0.945	Imputed	0.9
chr10_124121878	rs12250214	124121878	0.375	Imputed	0.9
chr10_124122373	rs7916835	124122373	0.917	Imputed	0.9
chr10_124122430	rs7916855	124122430	0.768	Imputed	0.9
chr10_124122595	rs11200581	124122595	0.611	Imputed	0.9
chr10_124122632	rs7080960	124122632	0.491	Imputed	0.9
chr10_124123270	rs7097844	124123270	0.755	Imputed	0.9
chr10_124123470	rs11200583	124123470	0.605	Imputed	0.9
chr10_124124306	rs1998345	124124306	0.874	Genotyped	1
chr10_124124669	rs74159124	124124669	0.582	Imputed	0.9
chr10_124126033	rs11200585	124126033	0.111	Imputed	0.9
chr10_124126358	rs74765115	124126358	0.366	Imputed	0.9
chr10_124126761	rs12246005	124126761	0.111	Genotyped	1
chr10_124126984	rs6585823	124126984	0.181	Imputed	0.9
chr10_124127578	rs7896201	124127578	0.18	Imputed	0.9
chr10_124127990	rs56029211	124127990	0.929	Imputed	0.9
chr10_124128076	rs7896881	124128076	0.173	Imputed	0.9
chr10_124128443	rs2901307	124128443	0.927	Imputed	0.9
chr10_124128690	rs11816578	124128690	0.107	Imputed	0.9
chr10_124129117	rs6585825	124129117	0.181	Imputed	0.9
chr10_124129667	rs74672221	124129667	0.382	Imputed	0.9
chr10_124130086	rs72830775	124130086	0.243	Imputed	0.9
chr10_124130308	rs2281674	124130308	0.386	Imputed	0.9
chr10_124130822	rs4752688	124130822	0.244	Imputed	0.9
chr10_124131176	rs4752689	124131176	0.415	Imputed	0.9
chr10_124131357	rs12571580	124131357	0.395	Imputed	0.9
chr10_124131714	rs72830777	124131714	0.245	Imputed	0.9
chr10_124131922	rs11592665	124131922	0.11	Imputed	0.9
chr10_124132188	rs4751889	124132188	0.408	Imputed	0.9
chr10_124134042	rs7900012	124134042	0.197	Imputed	0.9
chr10_124134670	rs139101261	124134670	0.407	Imputed	0.9
chr10_124134803	rs71486610	124134803	0.973	Imputed	0.9
chr10_124135862	rs72830780	124135862	0.25	Imputed	0.9
chr10_124136529	rs80123520	124136529	0.412	Imputed	0.9
chr10_124137964	rs75695674	124137964	0.254	Imputed	0.9
chr10_124138804	rs10749466	124138804	0.487	Imputed	0.9
chr10_124139393	rs11200594	124139393	0.997	Imputed	0.9
chr10_124139767	rs1004946	124139767	0.465	Imputed	0.9
chr10_124139893	rs9887977	124139893	0.256	Imputed	0.9
chr10_124139910	rs3850765	124139910	0.433	Imputed	0.9
chr10_124141387	rs7914912	124141387	0.259	Imputed	0.9
chr10_124141971	rs6585826	124141971	0.153	Imputed	0.9
chr10_124142629	rs11200595	124142629	0.994	Imputed	0.9
chr10_124143406	rs72830784	124143406	0.262	Imputed	0.9
chr10_124143523_G_A	rs117811194	124143523	0.712	Imputed	0.9
chr10_124143632	rs77506352	124143632	0.774	Imputed	0.9
chr10_124143997	rs10887145	124143997	0.482	Imputed	0.9
chr10_124144482	rs7098059	124144482	0.152	Imputed	0.9
chr10_124145140	rs7084349	124145140	0.485	Imputed	0.9
chr10_124145156	rs7084718	124145156	0.485	Imputed	0.9
chr10_124145212	rs7068487	124145212	0.486	Imputed	0.9
chr10_124145712	rs10749467	124145712	0.151	Imputed	0.9
chr10_124145772	rs72830788	124145772	0.269	Imputed	0.9
chr10_124146298	rs7089398	124146298	0.15	Imputed	0.9
chr10_124146691	rs7902176	124146691	0.493	Imputed	0.9
chr10_124147560	rs72830790	124147560	0.272	Imputed	0.9
chr10_124147588	rs12571218	124147588	0.484	Genotyped	1
chr10_124147639	rs11200604	124147639	0.991	Imputed	0.9
chr10_124148167	rs2421017	124148167	0.978	Imputed	0.9
chr10_124148234	rs72830792	124148234	0.273	Imputed	0.9
chr10_124148264	rs2421018	124148264	0.491	Imputed	0.9
chr10_124148526	rs4752691	124148526	0.491	Imputed	0.9
chr10_124148765	rs11200606	124148765	0.993	Imputed	0.9
chr10_124148941	rs12269675	124148941	0.112	Imputed	0.9
chr10_124149232	rs184800107	124149232	0.484	Imputed	0.9
chr10_124149352	rs7088058	124149352	0.478	Imputed	0.9
chr10_124149917	rs10788284	124149917	0.971	Imputed	0.9
chr10_124150311	rs12242543	124150311	0.0988	Imputed	0.9
chr10_124150586	rs2421019	124150586	0.497	Imputed	0.9
chr10_124150727	rs76432564	124150727	0.484	Imputed	0.9
chr10_124150962	rs2421020	124150962	0.491	Imputed	0.9
chr10_124151184	rs72830795	124151184	0.276	Imputed	0.9
chr10_124153792	rs11596594	124153792	0.0976	Imputed	0.9
chr10_124154169	rs17103488	124154169	0.0881	Imputed	0.9
chr10_124154626	rs11200607	124154626	0.0594	Imputed	0.9
chr10_124154793	rs5013920	124154793	0.988	Imputed	0.9
chr10_124155010	rs34783530	124155010	0.097	Imputed	0.9
chr10_124155381	rs4146894	124155381	0.989	Genotyped	1
chr10_124155845	rs10399971	124155845	0.277	Imputed	0.9
chr10_124156852	rs4752692	124156852	0.277	Imputed	0.9
chr10_124157046	rs2421021	124157046	0.989	Imputed	0.9
chr10_124157385	rs41306858	124157385	0.484	Imputed	0.9
chr10_124157699	rs79581661	124157699	0.484	Imputed	0.9
chr10_124157821	rs11200608	124157821	0.999	Imputed	0.9
chr10_124157858	rs11200609	124157858	0.999	Imputed	0.9
chr10_124158036	rs7087144	124158036	0.487	Imputed	0.9
chr10_124158082	rs12218910	124158082	0.316	Imputed	0.9
chr10_124158293	rs4598609	124158293	0.484	Genotyped	1
chr10_124158516	rs72830799	124158516	0.288	Imputed	0.9
chr10_124158978	rs144931779	124158978	0.00516	Imputed	0.9
chr10_124159050	rs4565845	124159050	0.0809	Imputed	0.9
chr10_124159243	rs4345899	124159243	0.0866	Imputed	0.9
chr10_124159247	rs4551693	124159247	0.484	Imputed	0.9
chr10_124159835	rs9988734	124159835	0.0955	Imputed	0.9
chr10_124160106	rs72830800	124160106	0.274	Imputed	0.9
chr10_124160126	rs7905479	124160126	0.147	Imputed	0.9
chr10_124160581	rs8181474	124160581	0.486	Imputed	0.9
chr10_124161144	rs17649042	124161144	0.274	Imputed	0.9
chr10_124161546	rs11592338	124161546	0.0943	Genotyped	1
chr10_124161791	rs4751890	124161791	0.487	Imputed	0.9
chr10_124162526	rs35198501	124162526	0.0841	Imputed	0.9
chr10_124163433	rs11200615	124163433	0.492	Imputed	0.9
chr10_124163611	rs4752693	124163611	0.275	Imputed	0.9
chr10_124164134	rs2421022	124164134	0.487	Imputed	0.9
chr10_124164620	rs79508005	124164620	0.483	Imputed	0.9
chr10_124164654	rs10082476	124164654	0.0575	Genotyped	1
chr10_124164988	rs72830801	124164988	0.274	Imputed	0.9
chr10_124165216	rs10887148	124165216	0.0943	Imputed	0.9
chr10_124165615	rs6585827	124165615	0.999	Genotyped	1
chr10_124166018	rs41310276	124166018	0.14	Imputed	0.9
chr10_124166810	rs117802070	124166810	0.00558	Imputed	0.9
chr10_124166835	rs76935275	124166835	0.561	Imputed	0.9
chr10_124166839	rs76797659	124166839	0.484	Imputed	0.9
chr10_124167004	rs10887149	124167004	0.757	Genotyped	1
chr10_124167512	rs2421016	124167512	1	Imputed	0.9
chr10_124168056	rs117874982	124168056	0.00553	Imputed	0.9
chr10_124168064	rs117169865	124168064	0.14	Imputed	0.9
chr10_124169666	rs7918867	124169666	0.163	Imputed	0.9
chr10_124171079	rs7084703	124171079	0.274	Imputed	0.9
chr10_124171857	rs7097701	124171857	0.989	Imputed	0.9
chr10_124172108	rs7079976	124172108	0.989	Imputed	0.9
chr10_124172912	rs7908662	124172912	0.999	Imputed	0.9
chr10_124174941	rs4751891	124174941	0.315	Imputed	0.9
chr10_124175273	rs4751892	124175273	0.143	Imputed	0.9
chr10_124176452	rs4612730	124176452	0.998	Imputed	0.9
chr10_124177879	rs17103522	124177879	0.0589	Imputed	0.9
chr10_124177898	rs72832707	124177898	0.274	Imputed	0.9
chr10_124178978	rs11200621	124178978	0.291	Genotyped	1
chr10_124179096	rs41307060	124179096	0.285	Imputed	0.9
chr10_124179299	rs4311997	124179299	0.998	Imputed	0.9
chr10_124179856	rs72832710	124179856	0.285	Imputed	0.9
chr10_124180176	rs35777422	124180176	0.183	Imputed	0.9
chr10_124180578	rs10887150	124180578	0.998	Imputed	0.9
chr10_124180766	rs10887151	124180766	0.998	Imputed	0.9
chr10_124181137	rs7913140	124181137	0.0913	Imputed	0.9
chr10_124182665	rs12256448	124182665	0.091	Imputed	0.9
chr10_124183091	rs2421015	124183091	0.501	Imputed	0.9
chr10_124183181	rs41317040	124183181	0.274	Imputed	0.9
chr10_124183732	rs4405249	124183732	0.145	Genotyped	1
chr10_124184567	rs9783213	124184567	0.274	Imputed	0.9
chr10_124186127	rs2292623	124186127	0.327	Genotyped	1
chr10_124186167	rs2292624	124186167	0.0883	Imputed	0.9
chr10_124186367	rs2292625	124186367	0.0881	Imputed	0.9
chr10_124186714	rs2292626	124186714	0.988	Imputed	0.9
chr10_124187107	rs952508	124187107	0.274	Imputed	0.9
chr10_124187560	rs78832427	124187560	0.508	Imputed	0.9
chr10_124188719	rs10082462	124188719	0.0894	Imputed	0.9
chr10_124188743	rs72832715	124188743	0.277	Imputed	0.9
chr10_124189113	rs72832716	124189113	0.274	Imputed	0.9
chr10_124189197	rs1045216	124189197	0.536	Genotyped	1
chr10_124190121	rs17103541	124190121	0.274	Imputed	0.9
chr10_124192180	rs7350442	124192180	0.534	Imputed	0.9
chr10_124192245	rs72832718	124192245	0.272	Imputed	0.9
chr10_124192430	rs10510110	124192430	0.925	Imputed	0.9
chr10_124192474	rs10510111	124192474	0.272	Imputed	0.9
chr10_124193181	rs2280141	124193181	0.914	Genotyped	1
chr10_124194816	rs17564097	124194816	0.134	Imputed	0.9
chr10_124195041	rs4752695	124195041	0.312	Imputed	0.9
chr10_124195485	rs7072204	124195485	0.988	Imputed	0.9
chr10_124195677	rs78986650	124195677	0.518	Imputed	0.9
chr10_124195869	rs35861023	124195869	0.0897	Imputed	0.9
chr10_124196473	rs76568359	124196473	0.52	Imputed	0.9
chr10_124196887	rs74620354	124196887	0.521	Imputed	0.9
chr10_124197214	rs78305107	124197214	0.421	Imputed	0.9
chr10_124197243	rs12098648	124197243	0.275	Imputed	0.9
chr10_124197641	rs111348404	124197641	0.275	Imputed	0.9
chr10_124198238	rs75178961	124198238	0.524	Imputed	0.9
chr10_124198585	rs11200629	124198585	0.997	Imputed	0.9
chr10_124199016	rs117634244	124199016	0.526	Imputed	0.9
chr10_124200854	rs6585829	124200854	0.0841	Imputed	0.9
chr10_124201071	rs78438709	124201071	0.53	Imputed	0.9
chr10_124201412	rs79296899	124201412	0.107	Imputed	0.9
chr10_124201665	rs2292627	124201665	0.0461	Imputed	0.9
chr10_124202034	rs76579910	124202034	0.474	Imputed	0.9
chr10_124202126	rs58649964	124202126	0.112	Imputed	0.9
chr10_124202251	rs72834434	124202251	0.268	Imputed	0.9
chr10_124202296	rs76047227	124202296	0.152	Imputed	0.9
chr10_124202675	rs111266031	124202675	0.138	Imputed	0.9
chr10_124203648	rs2421027	124203648	0.196	Imputed	0.9
chr10_124203787	rs61871744	124203787	0.168	Imputed	0.9
chr10_124205304	rs72834437	124205304	0.197	Imputed	0.9
chr10_124205644	rs1474526	124205644	0.294	Imputed	0.9
chr10_124206126	rs2178931	124206126	0.0384	Imputed	0.9
chr10_124207143	rs2736916	124207143	0.0382	Imputed	0.9
chr10_124208399	rs1882907	124208399	0.0384	Genotyped	1
chr10_124209684	rs11200630	124209684	0.123	Imputed	0.9
chr10_124210160	rs2223089	124210160	0.107	Imputed	0.9
chr10_124210369	rs61871745	124210369	0.126	Imputed	0.9
chr10_124211012	rs2736930	124211012	0.037	Imputed	0.9
chr10_124211536	rs11200632	124211536	0.119	Imputed	0.9
chr10_124211596	rs11200633	124211596	0.126	Imputed	0.9
chr10_124212887	rs7898343	124212887	0.519	Imputed	0.9
chr10_124212913	rs61871746	124212913	0.118	Imputed	0.9
chr10_124212945	rs6585831	124212945	0.567	Imputed	0.9
chr10_124213016	rs72834439	124213016	0.615	Imputed	0.9
chr10_124213046	rs61871747	124213046	0.118	Imputed	0.9
chr10_124213239	rs2672600	124213239	0.57	Imputed	0.9
chr10_124213449	rs72631113	124213449	0.64	Imputed	0.9
chr10_124214034	rs10490922	124214034	0.616	Imputed	0.9
chr10_124214251	rs10490923	124214251	0.647	Genotyped	1
chr10_124214355	rs2736911	124214355	0.23	Imputed	0.9
chr10_124214448	rs10490924	124214448	0.118	Genotyped	1
chr10_124214921	rs17623531	124214921	0.647	Genotyped	1
chr10_124214976	rs36212731	124214976	0.118	Imputed	0.9
chr10_124215198	rs36212732	124215198	0.118	Imputed	0.9
chr10_124215211	rs36212733	124215211	0.118	Imputed	0.9
chr10_124215315	rs3750848	124215315	0.118	Imputed	0.9
chr10_124215421	rs3750847	124215421	0.118	Genotyped	1
chr10_124215565	rs3750846	124215565	0.117	Imputed	0.9
chr10_124215594	rs2736912	124215594	0.226	Imputed	0.9
chr10_124216397	rs36213074	124216397	0.611	Imputed	0.9
chr10_124216410	rs7088128	124216410	0.61	Imputed	0.9
chr10_124216822	rs4752698	124216822	0.656	Imputed	0.9
chr10_124216825	rs2672602	124216825	0.201	Imputed	0.9
chr10_124216834	rs2672603	124216834	0.193	Imputed	0.9
chr10_124217414	rs78973239	124217414	0.551	Imputed	0.9
chr10_124217632	rs2014307	124217632	0.596	Imputed	0.9
chr10_124219275	rs3793917	124219275	0.0999	Imputed	0.9
chr10_124220023	rs2672601	124220023	0.211	Imputed	0.9
chr10_124220061	rs3763764	124220061	0.0939	Imputed	0.9
chr10_124220544	rs11200638	124220544	0.0943	Genotyped	1
chr10_124220667	rs55928386	124220667	0.567	Imputed	0.9
chr10_124220682	rs2672598	124220682	0.437	Imputed	0.9
chr10_124222105	rs7915081	124222105	0.574	Imputed	0.9
chr10_124223944	rs2248799	124223944	0.614	Genotyped	1
chr10_124224597	rs34650150	124224597	0.373	Imputed	0.9
chr10_124224904	rs72834444	124224904	0.542	Imputed	0.9
chr10_124224916	rs2248929	124224916	0.321	Imputed	0.9
chr10_124225364	rs932274	124225364	0.571	Imputed	0.9
chr10_124226199	rs2672597	124226199	0.582	Imputed	0.9
chr10_124226215	rs2249049	124226215	0.622	Genotyped	1
chr10_124226630	rs2284665	124226630	0.164	Genotyped	1
chr10_124226793	rs2672596	124226793	0.588	Imputed	0.9
chr10_124227288	rs2672595	124227288	0.59	Imputed	0.9
chr10_124227624	rs60401382	124227624	0.28	Imputed	0.9
chr10_124228202	rs2672594	124228202	0.6	Imputed	0.9
chr10_124229203	rs11200643	124229203	0.252	Imputed	0.9
chr10_124230024	rs58077526	124230024	0.147	Imputed	0.9
chr10_124230397	rs74895474	124230397	0.204	Imputed	0.9
chr10_124230513	rs12252027	124230513	0.801	Genotyped	1
chr10_124230612	rs12571363	124230612	0.478	Genotyped	1
chr10_124230750	rs2672592	124230750	0.729	Imputed	0.9
chr10_124231464	rs932275	124231464	0.14	Imputed	0.9
chr10_124232420	rs72834448	124232420	0.635	Imputed	0.9
chr10_124232915	rs80232578	124232915	0.485	Imputed	0.9
chr10_124233181	rs79043147	124233181	0.649	Imputed	0.9
chr10_124233502	rs2736914	124233502	0.0873	Imputed	0.9
chr10_124233587	rs77802229	124233587	0.637	Imputed	0.9
chr10_124234037	rs2142308	124234037	0.145	Imputed	0.9
chr10_124234284	rs2672591	124234284	0.648	Imputed	0.9
chr10_124234320	rs4752699	124234320	0.413	Imputed	0.9
chr10_124234604	rs2672590	124234604	0.639	Imputed	0.9
chr10_124234880	rs7093894	124234880	0.788	Genotyped	1
chr10_124234988	rs2672589	124234988	0.622	Genotyped	1
chr10_124235059	rs17696741	124235059	0.623	Genotyped	1
chr10_124235187	rs79057333	124235187	0.747	Imputed	0.9
chr10_124235226	rs72834453	124235226	0.744	Imputed	0.9
chr10_124235296	rs2672588	124235296	0.516	Genotyped	1
chr10_124235355	rs2672587	124235355	0.0743	Imputed	0.9
chr10_124236584	rs1810390	124236584	0.779	Imputed	0.9
chr10_124236719	rs1810391	124236719	0.129	Imputed	0.9
chr10_124236756	rs1810393	124236756	0.29	Imputed	0.9
chr10_124236856	rs148426939	124236856	0.0422	Imputed	0.9
chr10_124237178	rs72834460	124237178	0.687	Imputed	0.9
chr10_124237338	rs2421028	124237338	0.122	Imputed	0.9
chr10_124237498	rs4237540	124237498	0.113	Imputed	0.9
chr10_124237612	rs4752700	124237612	0.152	Genotyped	1
chr10_124238153	rs11200645	124238153	0.34	Imputed	0.9
chr10_124238710	rs760336	124238710	0.352	Imputed	0.9
chr10_124238949	rs760337	124238949	0.401	Imputed	0.9
chr10_124238983	rs2736917	124238983	0.863	Imputed	0.9
chr10_124238997	rs760338	124238997	0.405	Imputed	0.9
chr10_124239310	rs4391763	124239310	0.653	Imputed	0.9
chr10_124239437	rs11200647	124239437	0.654	Genotyped	1
chr10_124240310	rs66884382	124240310	0.0682	Imputed	0.9
chr10_124240436	rs67574325	124240436	0.0678	Imputed	0.9
chr10_124240662	rs67290830	124240662	0.0671	Imputed	0.9
chr10_124240722	rs67307815	124240722	0.0667	Imputed	0.9
chr10_124240785	rs2284666	124240785	0.0626	Imputed	0.9
chr10_124240823	rs2284667	124240823	0.0691	Imputed	0.9
chr10_124240852	rs2284668	124240852	0.063	Imputed	0.9
chr10_124241557	rs2253755	124241557	0.384	Genotyped	1
chr10_124241724	rs2253761	124241724	0.386	Imputed	0.9
chr10_124241847	rs11200649	124241847	0.0683	Imputed	0.9
chr10_124242164	rs58315581	124242164	0.0696	Imputed	0.9
chr10_124242817	rs2300431	124242817	0.0348	Genotyped	1
chr10_124243189	rs2300432	124243189	0.0554	Genotyped	1
chr10_124243457	rs2300433	124243457	0.37	Imputed	0.9
chr10_124244969	rs2268344	124244969	0.0645	Imputed	0.9
chr10_124245483	rs2268345	124245483	0.0645	Genotyped	1
chr10_124245867	rs878107	124245867	0.0642	Imputed	0.9
chr10_124246002	rs11200651	124246002	0.0644	Imputed	0.9
chr10_124246380	rs2268346	124246380	0.426	Imputed	0.9
chr10_124246862	rs2268347	124246862	0.41	Genotyped	1
chr10_124246923	rs2268348	124246923	0.031	Imputed	0.9
chr10_124248091	rs1016006	124248091	0.0338	Imputed	0.9
chr10_124248242	rs12267142	124248242	0.448	Imputed	0.9
chr10_124249118	rs17624021	124249118	0.00745	Imputed	0.9
chr10_124249235	rs2239586	124249235	0.288	Genotyped	1
chr10_124249309	rs2239587	124249309	0.324	Imputed	0.9
chr10_124250093	rs2239588	124250093	0.0326	Imputed	0.9
chr10_124250384	rs2268349	124250384	0.32	Imputed	0.9
chr10_124251060	rs2268350	124251060	0.329	Imputed	0.9
chr10_124251090	rs72834478	124251090	0.395	Imputed	0.9
chr10_124251098_C_T	rs2268351	124251098	0.0354	Imputed	0.9
chr10_124251239	rs56126053	124251239	0.433	Imputed	0.9
chr10_124251697	rs2300434	124251697	0.333	Imputed	0.9
chr10_124252279	rs2300435	124252279	0.0366	Imputed	0.9
chr10_124252285	rs2300436	124252285	0.0368	Imputed	0.9
chr10_124254061	rs2268353	124254061	0.345	Imputed	0.9
chr10_124254180	rs2246731	124254180	0.396	Imputed	0.9
chr10_124254343	rs11200654	124254343	0.332	Imputed	0.9
chr10_124254360	rs3106650	124254360	0.401	Imputed	0.9
chr10_124255340	rs10887154	124255340	0.0381	Genotyped	1
chr10_124255686	rs10887155	124255686	0.0381	Imputed	0.9
chr10_124256345	rs714816	124256345	0.215	Genotyped	1
chr10_124256653	rs79369894	124256653	0.363	Imputed	0.9
chr10_124256705	rs72834480	124256705	0.362	Imputed	0.9
chr10_124258136	rs736960	124258136	0.103	Imputed	0.9
chr10_124258377	rs2736922	124258377	0.367	Imputed	0.9
chr10_124258758	rs2672607	124258758	0.368	Imputed	0.9
chr10_124259062	rs2736923	124259062	0.367	Genotyped	1
chr10_124259510	rs4752702	124259510	0.404	Imputed	0.9
chr10_124259750	rs2247430	124259750	0.368	Imputed	0.9
chr10_124260564	rs11200655	124260564	0.0384	Imputed	0.9
chr10_124260739	rs2247541	124260739	0.369	Imputed	0.9
chr10_124261207	rs74579921	124261207	0.0153	Imputed	0.9
chr10_124261348	rs1003079	124261348	0.37	Imputed	0.9
chr10_124262419	rs2250511	124262419	0.37	Imputed	0.9
chr10_124262444	rs763720	124262444	0.326	Genotyped	1

## Sheet: Supplementary Figure 10B
rsid	snp	posb37	cond.pvalue	typed	typeweight
chr6_34263564	rs41269038	34263564	0.205	Imputed	0.9
chr6_34263743	rs10947494	34263743	0.833	Genotyped	1
chr6_34263981	rs138405843	34263981	0.153	Imputed	0.9
chr6_34264631	rs78215740	34264631	0.152	Imputed	0.9
chr6_34264793	rs115562509	34264793	0.152	Imputed	0.9
chr6_34265987	rs115981626	34265987	0.152	Imputed	0.9
chr6_34267056	rs75550250	34267056	0.152	Imputed	0.9
chr6_34267545	rs115717619	34267545	0.152	Imputed	0.9
chr6_34267556	rs116128469	34267556	0.152	Imputed	0.9
chr6_34268107	rs16885998	34268107	0.467	Imputed	0.9
chr6_34268684	rs3798554	34268684	0.152	Genotyped	1
chr6_34268807	rs77131644	34268807	0.152	Imputed	0.9
chr6_34269551	rs76704599	34269551	0.152	Imputed	0.9
chr6_34269607	rs80221619	34269607	0.152	Imputed	0.9
chr6_34269856	rs6924982	34269856	0.109	Imputed	0.9
chr6_34270358	rs145219292	34270358	0.152	Imputed	0.9
chr6_34270558	rs56274913	34270558	0.152	Imputed	0.9
chr6_34270668	rs6930978	34270668	0.096	Genotyped	1
chr6_34271778	rs410340	34271778	0.0959	Imputed	0.9
chr6_34272725	rs145321336	34272725	0.152	Imputed	0.9
chr6_34273615	rs78660559	34273615	0.205	Imputed	0.9
chr6_34273761	rs75388947	34273761	0.152	Imputed	0.9
chr6_34273958	rs75837061	34273958	0.152	Imputed	0.9
chr6_34273976	rs4713770	34273976	0.467	Imputed	0.9
chr6_34274297	rs78656434	34274297	0.152	Imputed	0.9
chr6_34274372	rs76502150	34274372	0.152	Imputed	0.9
chr6_34275299	rs114140910	34275299	0.205	Imputed	0.9
chr6_34275657	rs137856983	34275657	0.152	Imputed	0.9
chr6_34276199	rs76033803	34276199	0.146	Imputed	0.9
chr6_34277478	rs76869973	34277478	0.152	Imputed	0.9
chr6_34278583	rs79311102	34278583	0.152	Imputed	0.9
chr6_34278808	rs77300936	34278808	0.152	Imputed	0.9
chr6_34279184	rs76760570	34279184	0.152	Imputed	0.9
chr6_34279400	rs611928	34279400	0.0957	Imputed	0.9
chr6_34279763	rs78245401	34279763	0.152	Imputed	0.9
chr6_34279917	rs116144226	34279917	0.152	Imputed	0.9
chr6_34280297	rs74572169	34280297	0.152	Imputed	0.9
chr6_34280764	rs150049469	34280764	0.152	Imputed	0.9
chr6_34281371	rs78741202	34281371	0.152	Imputed	0.9
chr6_34282123	rs56309550	34282123	0.152	Imputed	0.9
chr6_34282829	rs78206945	34282829	0.152	Imputed	0.9
chr6_34282962	rs77932947	34282962	0.152	Imputed	0.9
chr6_34282984	rs7739939	34282984	0.149	Imputed	0.9
chr6_34282986	rs7760373	34282986	0.149	Imputed	0.9
chr6_34283355	rs206921	34283355	0.0953	Imputed	0.9
chr6_34283561	rs56188036	34283561	0.152	Imputed	0.9
chr6_34283776	rs55779010	34283776	0.152	Imputed	0.9
chr6_34285609	rs17629180	34285609	0.152	Imputed	0.9
chr6_34286424	rs4711390	34286424	0.468	Genotyped	1
chr6_34287312	rs77190418	34287312	0.152	Imputed	0.9
chr6_34287812	rs875274	34287812	0.152	Imputed	0.9
chr6_34288026	rs7767431	34288026	0.467	Imputed	0.9
chr6_34290278	rs4711391	34290278	0.32	Imputed	0.9
chr6_34290286	rs4713771	34290286	0.234	Imputed	0.9
chr6_34290533	rs6924682	34290533	0.578	Imputed	0.9
chr6_34291639	rs78187990	34291639	0.153	Imputed	0.9
chr6_34291765	rs17696583	34291765	0.153	Imputed	0.9
chr6_34291950	rs115310558	34291950	0.153	Imputed	0.9
chr6_34292338	rs78689075	34292338	0.206	Imputed	0.9
chr6_34292742	rs17629270	34292742	0.153	Imputed	0.9
chr6_34292798	rs78346813	34292798	0.153	Imputed	0.9
chr6_34292986	rs10484268	34292986	0.153	Imputed	0.9
chr6_34293299	rs16888452	34293299	0.153	Imputed	0.9
chr6_34293591	rs10484267	34293591	0.152	Imputed	0.9
chr6_34293659	rs55812200	34293659	0.152	Imputed	0.9
chr6_34294006	rs3798556	34294006	0.103	Imputed	0.9
chr6_34294439	rs1994923	34294439	0.152	Imputed	0.9
chr6_34294502	rs169584	34294502	0.0728	Imputed	0.9
chr6_34294628	rs140411840	34294628	0.462	Imputed	0.9
chr6_34294704	rs55694290	34294704	0.206	Imputed	0.9
chr6_34294747	rs56033036	34294747	0.152	Imputed	0.9
chr6_34294803	rs55805389	34294803	0.153	Imputed	0.9
chr6_34295035	rs114518822	34295035	0.206	Imputed	0.9
chr6_34295239	rs147044721	34295239	0.462	Imputed	0.9
chr6_34296022	rs80118671	34296022	0.153	Imputed	0.9
chr6_34296370	rs206930	34296370	0.17	Imputed	0.9
chr6_34296719	rs56107559	34296719	0.153	Imputed	0.9
chr6_34296949	rs55763242	34296949	0.153	Imputed	0.9
chr6_34296962_C_A	rs6911272	34296962	0.153	Imputed	0.9
chr6_34297276	rs148481022	34297276	0.153	Imputed	0.9
chr6_34297987	rs34384951	34297987	0.461	Imputed	0.9
chr6_34298485	rs55863933	34298485	0.153	Imputed	0.9
chr6_34298733	rs142119944	34298733	0.153	Imputed	0.9
chr6_34299232	rs1057691	34299232	0.153	Imputed	0.9
chr6_34300370	rs74940331	34300370	0.208	Imputed	0.9
chr6_34300400	rs77834142	34300400	0.155	Imputed	0.9
chr6_34300987	rs55674397	34300987	0.155	Imputed	0.9
chr6_34301286	rs75094434	34301286	0.155	Imputed	0.9
chr6_34301301	rs79428819	34301301	0.155	Imputed	0.9
chr6_34301897	rs115081382	34301897	0.155	Imputed	0.9
chr6_34301914	rs17696774	34301914	0.155	Imputed	0.9
chr6_34302035	rs78311259	34302035	0.155	Imputed	0.9
chr6_34302869	rs206936	34302869	0.106	Genotyped	1
chr6_34303056	rs76167527	34303056	0.153	Imputed	0.9
chr6_34303472	rs76000906	34303472	0.153	Imputed	0.9
chr6_34303681	rs79967374	34303681	0.154	Imputed	0.9
chr6_34304624	rs57622072	34304624	0.0792	Imputed	0.9
chr6_34305025	rs17696829	34305025	0.15	Imputed	0.9
chr6_34305072	rs4713772	34305072	0.459	Imputed	0.9
chr6_34305897	rs2237098	34305897	0.0779	Imputed	0.9
chr6_34306187	rs74560655	34306187	0.149	Imputed	0.9
chr6_34310476	rs3798557	34310476	0.13	Genotyped	1
chr6_34311414	rs7752035	34311414	0.439	Imputed	0.9
chr6_34311468	rs78435130	34311468	0.144	Imputed	0.9
chr6_34312115	rs55833185	34312115	0.144	Imputed	0.9
chr6_34312448	rs55864834	34312448	0.145	Imputed	0.9
chr6_34313182	rs114447275	34313182	0.145	Imputed	0.9
chr6_34313198	rs111671909	34313198	0.0879	Imputed	0.9
chr6_34313578	rs144195174	34313578	0.457	Imputed	0.9
chr6_34315079	rs464553	34315079	0.101	Imputed	0.9
chr6_34315091	rs458576	34315091	0.101	Imputed	0.9
chr6_34316008	rs80014111	34316008	0.148	Imputed	0.9
chr6_34317348	rs75029026	34317348	0.182	Imputed	0.9
chr6_34317604	rs146093742	34317604	0.137	Imputed	0.9
chr6_34319392	rs4713773	34319392	0.453	Imputed	0.9
chr6_34319863	rs79656696	34319863	0.197	Imputed	0.9
chr6_34320035	rs59310759	34320035	0.457	Imputed	0.9
chr6_34321050	rs56330729	34321050	0.15	Imputed	0.9
chr6_34321463	rs74747483	34321463	0.151	Imputed	0.9
chr6_34321947	rs146082845	34321947	0.151	Imputed	0.9
chr6_34327382	rs60100381	34327382	0.456	Imputed	0.9
chr6_34328622	rs78931065	34328622	0.199	Imputed	0.9
chr6_34328664	rs114338994	34328664	0.155	Imputed	0.9
chr6_34330080	rs7738665	34330080	0.199	Imputed	0.9
chr6_34331718	rs151226101	34331718	0.15	Imputed	0.9
chr6_34331739	rs115483201	34331739	0.15	Imputed	0.9
chr6_34332142	rs80198533	34332142	0.158	Imputed	0.9
chr6_34332179	rs206937	34332179	0.192	Genotyped	1
chr6_34332616	rs9357177	34332616	0.835	Imputed	0.9
chr6_34334565	rs74292092	34334565	0.201	Imputed	0.9
chr6_34334996	rs142612615	34334996	0.457	Imputed	0.9
chr6_34335091	rs9469775	34335091	0.198	Imputed	0.9
chr6_34335285	rs12662905	34335285	0.371	Imputed	0.9
chr6_34336847	rs206922	34336847	0.202	Imputed	0.9
chr6_34337653	rs4713774	34337653	0.485	Imputed	0.9
chr6_34338825	rs55798596	34338825	0.202	Imputed	0.9
chr6_34339221	rs206924	34339221	0.0973	Imputed	0.9
chr6_34339793	rs62399909	34339793	0.347	Imputed	0.9
chr6_34343566	rs3798560	34343566	0.1	Imputed	0.9
chr6_34344578	rs3798562	34344578	0.456	Imputed	0.9
chr6_34344653	rs414739	34344653	0.1	Imputed	0.9
chr6_34349541	rs206919	34349541	0.102	Imputed	0.9
chr6_34349799	rs206920	34349799	0.0807	Imputed	0.9
chr6_34350485	rs117667444	34350485	0.455	Imputed	0.9
chr6_34350576	rs117164202	34350576	0.456	Imputed	0.9
chr6_34350767	rs138712891	34350767	0.21	Imputed	0.9
chr6_34351767	rs3778077	34351767	0.456	Imputed	0.9
chr6_34355658	rs6912971	34355658	0.117	Imputed	0.9
chr6_34358990	rs3798564	34358990	0.456	Imputed	0.9
chr6_34359796	rs9461981	34359796	0.108	Imputed	0.9
chr6_34359853	rs58648597	34359853	0.456	Imputed	0.9
chr6_34363334	rs117652781	34363334	0.215	Imputed	0.9
chr6_34368346	rs142353432	34368346	0.218	Imputed	0.9
chr6_34369847	rs4713775	34369847	0.456	Imputed	0.9
chr6_34369906	rs4713776	34369906	0.457	Imputed	0.9
chr6_34371707	rs6935129	34371707	0.457	Imputed	0.9
chr6_34372804	rs7775635	34372804	0.376	Imputed	0.9
chr6_34373649	rs12664016	34373649	0.409	Imputed	0.9
chr6_34373654	rs12664001	34373654	0.457	Imputed	0.9
chr6_34373714	rs6457773	34373714	0.116	Imputed	0.9
chr6_34374795	rs9368810	34374795	0.104	Imputed	0.9
chr6_34374936	rs142763718	34374936	0.464	Imputed	0.9
chr6_34374986	rs146639070	34374986	0.464	Imputed	0.9
chr6_34376703	rs4587164	34376703	0.104	Imputed	0.9
chr6_34377626	rs9380433	34377626	0.117	Imputed	0.9
chr6_34378223	rs28847046	34378223	0.363	Imputed	0.9
chr6_34380137	rs4713777	34380137	0.375	Imputed	0.9
chr6_34381937	rs6925243	34381937	0.337	Imputed	0.9
chr6_34384852	rs16889706	34384852	0.387	Genotyped	1
chr6_34385517	rs16889714	34385517	0.387	Imputed	0.9
chr6_34387216	rs6924482	34387216	0.123	Imputed	0.9
chr6_34388600	rs9469778	34388600	0.125	Imputed	0.9
chr6_34389143	rs2006833	34389143	0.126	Imputed	0.9
chr6_34389181	rs1811968	34389181	0.126	Imputed	0.9
chr6_34390589	rs114822359	34390589	0.385	Imputed	0.9
chr6_34393648	rs4713779	34393648	0.384	Imputed	0.9
chr6_34393845	rs9469779	34393845	0.138	Imputed	0.9
chr6_34393866	rs78454682	34393866	0.425	Imputed	0.9
chr6_34395536	rs7757586	34395536	0.138	Imputed	0.9
chr6_34396461	rs9368811	34396461	0.391	Imputed	0.9
chr6_34397293	rs4713780	34397293	0.382	Imputed	0.9
chr6_34397353	rs9394214	34397353	0.138	Imputed	0.9
chr6_34397848	rs3913009	34397848	0.144	Imputed	0.9
chr6_34397920	rs3913010	34397920	0.144	Genotyped	1
chr6_34398879	rs7757900	34398879	0.141	Imputed	0.9
chr6_34399814	rs9368813	34399814	0.142	Imputed	0.9
chr6_34399872	rs9394215	34399872	0.161	Imputed	0.9
chr6_34400318	rs4713781	34400318	0.217	Imputed	0.9
chr6_34401259	rs79954907	34401259	0.431	Imputed	0.9
chr6_34401281	rs4713782	34401281	0.393	Imputed	0.9
chr6_34401840	rs12665397	34401840	0.218	Imputed	0.9
chr6_34403006	rs4713783	34403006	0.314	Imputed	0.9
chr6_34404283	rs76856340	34404283	0.247	Imputed	0.9
chr6_34404636	rs7768978	34404636	0.139	Imputed	0.9
chr6_34404726	rs76323460	34404726	0.247	Imputed	0.9
chr6_34404917	rs4713789	34404917	0.463	Imputed	0.9
chr6_34405046	rs7773447	34405046	0.146	Imputed	0.9
chr6_34405715	rs9366856	34405715	0.173	Genotyped	1
chr6_34405721	rs9394218	34405721	0.174	Imputed	0.9
chr6_34406260	rs7741127	34406260	0.225	Imputed	0.9
chr6_34406801	rs9469780	34406801	0.177	Imputed	0.9
chr6_34406835	rs7741699	34406835	0.643	Imputed	0.9
chr6_34406964	rs6457775	34406964	0.232	Imputed	0.9
chr6_34408381	rs149027763	34408381	0.277	Imputed	0.9
chr6_34408579	rs9766229	34408579	0.261	Imputed	0.9
chr6_34411383	rs80138699	34411383	0.201	Imputed	0.9
chr6_34413208	rs2395560	34413208	0.306	Imputed	0.9
chr6_34413537	rs3846863	34413537	0.277	Imputed	0.9
chr6_34413954	rs10947501	34413954	0.328	Imputed	0.9
chr6_34414027	rs4532437	34414027	0.292	Imputed	0.9
chr6_34414660	rs79438214	34414660	0.213	Imputed	0.9
chr6_34415872	rs77998125	34415872	0.213	Imputed	0.9
chr6_34416388	rs9394220	34416388	0.215	Imputed	0.9
chr6_34416441	rs34307089	34416441	0.332	Imputed	0.9
chr6_34416893	rs4713791	34416893	0.343	Genotyped	1
chr6_34417441	rs12530115	34417441	0.3	Imputed	0.9
chr6_34418355	rs9368814	34418355	0.28	Imputed	0.9
chr6_34418892	rs4142412	34418892	0.208	Imputed	0.9
chr6_34420150	rs3843522	34420150	0.274	Imputed	0.9
chr6_34420487	rs139138301	34420487	0.216	Imputed	0.9
chr6_34432734	rs9469789	34432734	0.498	Imputed	0.9
chr6_34433510	rs6927652	34433510	0.679	Genotyped	1
chr6_34434455	rs66508708	34434455	0.247	Imputed	0.9
chr6_34434670	rs9296114	34434670	0.958	Imputed	0.9
chr6_34434715	rs9296115	34434715	0.26	Imputed	0.9
chr6_34435031	rs11759825	34435031	0.697	Imputed	0.9
chr6_34435132	rs7773446	34435132	0.857	Imputed	0.9
chr6_34436195	rs3823439	34436195	0.195	Imputed	0.9
chr6_34436970	rs3800473	34436970	0.386	Imputed	0.9
chr6_34437381	rs9469790	34437381	0.155	Imputed	0.9
chr6_34438564	rs6914721	34438564	0.156	Imputed	0.9
chr6_34439569	rs7757419	34439569	0.131	Imputed	0.9
chr6_34439749	rs9469791	34439749	0.404	Imputed	0.9
chr6_34440024	rs59333622	34440024	0.106	Imputed	0.9
chr6_34441731	rs9394226	34441731	0.682	Genotyped	1
chr6_34442369	rs11759851	34442369	0.528	Imputed	0.9
chr6_34443523	rs57493997	34443523	0.534	Imputed	0.9
chr6_34443922	rs3846866	34443922	0.599	Genotyped	1
chr6_34444100	rs9394227	34444100	0.9	Imputed	0.9
chr6_34444882	rs9348942	34444882	0.594	Imputed	0.9
chr6_34445876	rs111339681	34445876	0.548	Imputed	0.9
chr6_34448315	rs3846867	34448315	0.722	Imputed	0.9
chr6_34449264	rs56370046	34449264	0.647	Imputed	0.9
chr6_34449966	rs9394228	34449966	0.933	Imputed	0.9
chr6_34450845	rs3846868	34450845	0.937	Imputed	0.9
chr6_34453386	rs3846869	34453386	0.693	Imputed	0.9
chr6_34453626	rs73405681	34453626	0.444	Imputed	0.9
chr6_34455330	rs7748484	34455330	0.0173	Imputed	0.9
chr6_34455509	rs78380702	34455509	0.235	Imputed	0.9
chr6_34456632	rs115980554	34456632	0.163	Imputed	0.9
chr6_34457528	rs3889226	34457528	0.0139	Genotyped	1
chr6_34458325	rs75489661	34458325	0.186	Imputed	0.9
chr6_34458533	rs4713797	34458533	0.0901	Genotyped	1
chr6_34460416	rs7454888	34460416	0.0991	Imputed	0.9
chr6_34461158	rs7742005	34461158	0.341	Genotyped	1
chr6_34461341	rs9380441	34461341	0.119	Imputed	0.9
chr6_34462265	rs28642006	34462265	0.343	Imputed	0.9
chr6_34462944	rs79168958	34462944	0.244	Imputed	0.9
chr6_34463081	rs10947505	34463081	0.344	Imputed	0.9
chr6_34464010	rs3904668	34464010	0.235	Genotyped	1
chr6_34464510	rs7768481	34464510	0.14	Imputed	0.9
chr6_34464881	rs10947506	34464881	0.261	Imputed	0.9
chr6_34465215	rs75776386	34465215	0.588	Imputed	0.9
chr6_34466127	rs6902165	34466127	0.26	Imputed	0.9
chr6_34466292	rs6457779	34466292	0.26	Imputed	0.9
chr6_34466472	rs4713799	34466472	0.143	Imputed	0.9
chr6_34466498	rs4713800	34466498	0.178	Imputed	0.9
chr6_34466541	rs4713801	34466541	0.232	Imputed	0.9
chr6_34466687	rs9380442	34466687	0.179	Imputed	0.9
chr6_34466775	rs9394229	34466775	0.174	Imputed	0.9
chr6_34466776	rs9368820	34466776	0.166	Imputed	0.9
chr6_34467819	rs13213617	34467819	0.143	Imputed	0.9
chr6_34468333	rs114032116	34468333	0.619	Imputed	0.9
chr6_34468382	rs4713802	34468382	0.179	Imputed	0.9
chr6_34468767	rs73405691	34468767	0.668	Imputed	0.9
chr6_34469263	rs76499914	34469263	0.7	Imputed	0.9
chr6_34470396	rs73405697	34470396	0.802	Imputed	0.9
chr6_34470846	rs11964077	34470846	0.45	Imputed	0.9
chr6_34472007	rs4713805	34472007	0.184	Genotyped	1
chr6_34472203	rs138805085	34472203	0.661	Imputed	0.9
chr6_34474563	rs9357179	34474563	0.148	Imputed	0.9
chr6_34474629	rs4713806	34474629	0.148	Genotyped	1
chr6_34474639	rs35429796	34474639	0.674	Imputed	0.9
chr6_34474939	rs4713807	34474939	0.0819	Imputed	0.9
chr6_34475118	rs4711394	34475118	0.08	Imputed	0.9
chr6_34475822	rs12197759	34475822	0.615	Imputed	0.9
chr6_34476644	rs73407707	34476644	0.654	Imputed	0.9
chr6_34477793	rs75152896	34477793	0.688	Imputed	0.9
chr6_34478203	rs2395567	34478203	0.0726	Genotyped	1
chr6_34478514	rs80254589	34478514	0.698	Imputed	0.9
chr6_34479712	rs3857562	34479712	0.154	Imputed	0.9
chr6_34479905	rs3857563	34479905	0.115	Imputed	0.9
chr6_34480065	rs114672114	34480065	0.713	Imputed	0.9
chr6_34480473	rs77579349	34480473	0.829	Imputed	0.9
chr6_34480637	rs10947508	34480637	0.648	Genotyped	1
chr6_34481092	rs3800472	34481092	0.116	Imputed	0.9
chr6_34481140	rs3800471	34481140	0.708	Imputed	0.9
chr6_34482267	rs11753634	34482267	0.939	Genotyped	1
chr6_34482498	rs11758326	34482498	0.87	Genotyped	1
chr6_34483015	rs4713808	34483015	0.915	Genotyped	1
chr6_34483749	rs76458888	34483749	0.642	Imputed	0.9
chr6_34484134	rs72898492	34484134	0.428	Imputed	0.9
chr6_34489516	rs79379247	34489516	0.957	Imputed	0.9
chr6_34490009	rs6457781	34490009	0.368	Imputed	0.9
chr6_34496174	rs60516182	34496174	0.204	Imputed	0.9
chr6_34498328	rs41312309	34498328	0.645	Genotyped	1
chr6_34498923	rs6919434	34498923	0.645	Imputed	0.9
chr6_34501529	rs913014	34501529	0.207	Genotyped	1
chr6_34503279	rs11758420	34503279	0.733	Imputed	0.9
chr6_34503338	rs11758426	34503338	0.733	Imputed	0.9
chr6_34503439	rs11756280	34503439	0.733	Genotyped	1
chr6_34503446	rs11756281	34503446	0.733	Imputed	0.9
chr6_34503517	rs11758471	34503517	0.733	Imputed	0.9
chr6_34503644	rs77587944	34503644	0.734	Imputed	0.9
chr6_34503677	rs78871484	34503677	0.734	Imputed	0.9
chr6_34503739	rs78121911	34503739	0.734	Imputed	0.9
chr6_34504042	rs76990047	34504042	0.727	Imputed	0.9
chr6_34504388	rs76452512	34504388	0.733	Imputed	0.9
chr6_34504478	rs77186075	34504478	0.734	Imputed	0.9
chr6_34504767	rs11754548	34504767	0.733	Imputed	0.9
chr6_34505194	rs7754038	34505194	0.733	Genotyped	1
chr6_34506397	rs60385456	34506397	0.372	Imputed	0.9
chr6_34513266	rs3778076	34513266	NA	Genotyped	1
chr6_34514207	rs11757517	34514207	0.144	Imputed	0.9
chr6_34517229	rs3798550	34517229	0.555	Imputed	0.9
chr6_34517428	rs3798548	34517428	0.573	Imputed	0.9
chr6_34517762	rs3798547	34517762	0.742	Imputed	0.9
chr6_34518271	rs73407795	34518271	0.672	Imputed	0.9
chr6_34519371	rs35840295	34519371	1	Imputed	0.9
chr6_34519547	rs3778070	34519547	0.61	Imputed	0.9
chr6_34520267	rs3798544	34520267	0.565	Imputed	0.9
chr6_34522572	rs3798543	34522572	0.994	Imputed	0.9
chr6_34522772	rs3798542	34522772	0.595	Imputed	0.9
chr6_34524054	rs3822984	34524054	0.601	Imputed	0.9
chr6_34524698	rs2233632	34524698	0.997	Imputed	0.9
chr6_34524766	rs2233631	34524766	0.998	Imputed	0.9
chr6_34524778	rs2233630	34524778	0.692	Imputed	0.9
chr6_34524829	rs2233629	34524829	0.623	Imputed	0.9
chr6_34525373	rs9469801	34525373	0.333	Imputed	0.9
chr6_34526326	rs3756932	34526326	0.519	Genotyped	1
chr6_34526355	rs3756931	34526355	0.399	Imputed	0.9
chr6_34526707	rs3756930	34526707	0.426	Imputed	0.9
chr6_34527019	rs3756929	34527019	0.42	Imputed	0.9
chr6_34527180	rs9296119	34527180	0.422	Imputed	0.9
chr6_34527262	rs9296120	34527262	0.423	Imputed	0.9
chr6_34527482	rs9296121	34527482	0.426	Genotyped	1
chr6_34527868	rs6901672	34527868	0.42	Imputed	0.9
chr6_34528517	rs16890991	34528517	0.602	Genotyped	1
chr6_34528848	rs56049766	34528848	0.602	Imputed	0.9
chr6_34528955	rs4713812	34528955	0.752	Imputed	0.9
chr6_34529642	rs3800464	34529642	0.483	Imputed	0.9
chr6_34530165	rs4713813	34530165	0.722	Genotyped	1
chr6_34530433	rs4713815	34530433	0.727	Imputed	0.9
chr6_34530916	rs3800463	34530916	0.376	Imputed	0.9
chr6_34531150	rs71567454	34531150	0.611	Imputed	0.9
chr6_34531300	rs10947510	34531300	0.554	Genotyped	1
chr6_34531623	rs73409930	34531623	0.441	Imputed	0.9
chr6_34532810	rs4713816	34532810	0.895	Imputed	0.9
chr6_34532836	rs13197699	34532836	0.892	Imputed	0.9
chr6_34532922	rs13194133	34532922	0.892	Imputed	0.9
chr6_34532977	rs4713817	34532977	0.712	Imputed	0.9
chr6_34533625	rs9469802	34533625	0.161	Imputed	0.9
chr6_34533754	rs9469803	34533754	0.405	Imputed	0.9
chr6_34535681	rs7772643	34535681	0.482	Imputed	0.9
chr6_34535718	rs13217977	34535718	0.878	Imputed	0.9
chr6_34535986	rs11755671	34535986	0.579	Imputed	0.9
chr6_34536652	rs34945912	34536652	0.578	Imputed	0.9
chr6_34536969	rs11756321	34536969	0.896	Imputed	0.9
chr6_34538202	rs59715474	34538202	0.289	Imputed	0.9
chr6_34538342	rs205280	34538342	0.287	Imputed	0.9
chr6_34538417	rs59278398	34538417	0.287	Imputed	0.9
chr6_34538544	rs6912923	34538544	0.284	Imputed	0.9
chr6_34538554	rs57126693	34538554	0.283	Imputed	0.9
chr6_34538976	rs9469805	34538976	0.275	Imputed	0.9
chr6_34539604	rs112057282	34539604	0.264	Imputed	0.9
chr6_34540022	rs205279	34540022	0.678	Genotyped	1
chr6_34540913	rs11754280	34540913	0.833	Imputed	0.9
chr6_34541618	rs36027979	34541618	0.826	Imputed	0.9
chr6_34541716	rs9469806	34541716	0.261	Imputed	0.9
chr6_34542048	rs6936773	34542048	0.956	Genotyped	1
chr6_34542662	rs2395597	34542662	0.945	Imputed	0.9
chr6_34544384	rs6917350	34544384	0.595	Genotyped	1
chr6_34545999	rs205270	34545999	0.693	Imputed	0.9
chr6_34546560	rs2814982	34546560	0.674	Genotyped	1
chr6_34548118	rs74779757	34548118	0.372	Imputed	0.9
chr6_34548206	rs2744939	34548206	0.424	Imputed	0.9
chr6_34548296	rs2814985	34548296	0.429	Imputed	0.9
chr6_34549107	rs451603	34549107	0.497	Imputed	0.9
chr6_34549258	rs74672435	34549258	0.372	Imputed	0.9
chr6_34549498	rs451263	34549498	0.875	Imputed	0.9
chr6_34549699	rs412392	34549699	0.192	Imputed	0.9
chr6_34549810	rs1201874	34549810	0.207	Imputed	0.9
chr6_34550657	rs1201873	34550657	0.195	Imputed	0.9
chr6_34551086	rs188190	34551086	0.196	Imputed	0.9
chr6_34551334	rs205286	34551334	0.194	Imputed	0.9
chr6_34552110	rs2744938	34552110	0.155	Imputed	0.9
chr6_34552736	rs2814943	34552736	0.237	Imputed	0.9
chr6_34552797	rs2814944	34552797	0.155	Genotyped	1
chr6_34553048	rs205283	34553048	0.229	Genotyped	1
chr6_34553163	rs11970421	34553163	0.768	Imputed	0.9
chr6_34557246	rs2744937	34557246	0.237	Imputed	0.9
chr6_34559763	rs205267	34559763	0.589	Imputed	0.9
chr6_34560875	rs2294536	34560875	0.375	Imputed	0.9
chr6_34561585	rs205265	34561585	0.543	Imputed	0.9
chr6_34562196	rs205264	34562196	0.542	Imputed	0.9
chr6_34562453	rs2235572	34562453	0.374	Imputed	0.9
chr6_34562523	rs205263	34562523	0.542	Imputed	0.9
chr6_34562677	rs2235571	34562677	0.765	Imputed	0.9
chr6_34563060	rs2744977	34563060	0.237	Imputed	0.9
chr6_34563164	rs205262	34563164	0.0671	Imputed	0.9
chr6_34563887	rs205261	34563887	0.54	Imputed	0.9
chr6_34563958	rs205260	34563958	0.195	Imputed	0.9
chr6_34564066	rs205259	34564066	0.15	Imputed	0.9
chr6_34564243	rs205258	34564243	0.186	Imputed	0.9
chr6_34566975	rs2814972	34566975	0.181	Imputed	0.9
chr6_34567531	rs9469812	34567531	0.316	Imputed	0.9
chr6_34567694	rs2262245	34567694	0.127	Imputed	0.9
chr6_34568036	rs34374374	34568036	0.282	Imputed	0.9
chr6_34569720	rs2814973	34569720	0.238	Imputed	0.9
chr6_34569814	rs9469813	34569814	0.317	Imputed	0.9
chr6_34570070	rs2235569	34570070	0.124	Imputed	0.9
chr6_34570094	rs2235568	34570094	0.128	Imputed	0.9
chr6_34570922	rs2092344	34570922	0.237	Imputed	0.9
chr6_34571645	rs9469814	34571645	0.494	Imputed	0.9
chr6_34572028	rs2814974	34572028	0.124	Imputed	0.9
chr6_34573071	rs9461991	34573071	0.523	Imputed	0.9
chr6_34573131	rs78027122	34573131	0.594	Imputed	0.9
chr6_34573213	rs2814975	34573213	0.124	Imputed	0.9
chr6_34573940	rs36032186	34573940	0.493	Imputed	0.9
chr6_34576237	rs2814976	34576237	0.124	Imputed	0.9
chr6_34576433	rs2814977	34576433	0.237	Imputed	0.9
chr6_34577257	rs11754773	34577257	0.501	Imputed	0.9
chr6_34577776	rs2814978	34577776	0.185	Imputed	0.9
chr6_34578425	rs2814979	34578425	0.185	Imputed	0.9
chr6_34579431	rs2744974	34579431	0.185	Genotyped	1
chr6_34579651	rs2814980	34579651	0.211	Imputed	0.9
chr6_34580221	rs2744973	34580221	0.381	Imputed	0.9
chr6_34580751	rs11752260	34580751	0.237	Imputed	0.9
chr6_34580799	rs35910687	34580799	0.173	Imputed	0.9
chr6_34581055	rs2814981	34581055	0.185	Imputed	0.9
chr6_34581116	rs76927231	34581116	0.357	Imputed	0.9
chr6_34581636	rs2744971	34581636	0.237	Imputed	0.9
chr6_34581937	rs2744970	34581937	0.447	Imputed	0.9
chr6_34583020	rs12201824	34583020	0.893	Imputed	0.9
chr6_34583858	rs35030559	34583858	0.386	Imputed	0.9
chr6_34584951	rs2744968	34584951	0.439	Imputed	0.9
chr6_34585344	rs2744967	34585344	0.322	Imputed	0.9
chr6_34585931	rs2744966	34585931	0.439	Imputed	0.9
chr6_34586763	rs9469820	34586763	0.492	Imputed	0.9
chr6_34587967	rs13209544	34587967	0.492	Imputed	0.9
chr6_34588960	rs9461992	34588960	0.492	Imputed	0.9
chr6_34589632	rs2744965	34589632	0.237	Imputed	0.9
chr6_34591207	rs2814983	34591207	0.236	Imputed	0.9
chr6_34591320	rs2744964	34591320	0.236	Imputed	0.9
chr6_34591613	rs57994417	34591613	0.358	Imputed	0.9
chr6_34591779	rs9469822	34591779	0.169	Imputed	0.9
chr6_34592090	rs6907508	34592090	0.475	Imputed	0.9
chr6_34592731	rs2744963	34592731	0.439	Genotyped	1
chr6_34594440	rs2744962	34594440	0.439	Imputed	0.9
chr6_34595543	rs2263329	34595543	0.064	Imputed	0.9
chr6_34595636	rs4615374	34595636	0.359	Imputed	0.9
chr6_34595892	rs7738377	34595892	0.152	Imputed	0.9
chr6_34597513	rs2814984	34597513	0.183	Imputed	0.9
chr6_34598401	rs9469827	34598401	0.489	Imputed	0.9
chr6_34600673	rs76202810	34600673	0.388	Imputed	0.9
chr6_34602131	rs74839054	34602131	0.385	Imputed	0.9
chr6_34602508	rs78514264	34602508	0.389	Imputed	0.9
chr6_34602685	rs2814986	34602685	0.237	Imputed	0.9
chr6_34603161	rs9469832	34603161	0.631	Imputed	0.9
chr6_34603303	rs2492862	34603303	0.381	Imputed	0.9
chr6_34603572	rs1964810	34603572	0.389	Imputed	0.9
chr6_34603646	rs2492863	34603646	0.236	Imputed	0.9
chr6_34603691	rs76967117	34603691	0.512	Imputed	0.9
chr6_34604335	rs7764921	34604335	0.632	Imputed	0.9
chr6_34605145	rs2814987	34605145	0.199	Imputed	0.9
chr6_34606386	rs77302645	34606386	0.638	Imputed	0.9
chr6_34608344	rs9461993	34608344	0.637	Imputed	0.9
chr6_34608480	rs2814988	34608480	0.201	Imputed	0.9
chr6_34608640	rs2814989	34608640	0.381	Imputed	0.9
chr6_34611000	rs60917185	34611000	0.374	Imputed	0.9
chr6_34611001	rs9469835	34611001	0.223	Imputed	0.9
chr6_34611185	rs9461994	34611185	0.634	Imputed	0.9
chr6_34612379	rs2814990	34612379	0.38	Imputed	0.9
chr6_34613630	rs6909637	34613630	0.632	Genotyped	1
chr6_34614779	rs9469836	34614779	0.632	Imputed	0.9
chr6_34615443	rs2814991	34615443	0.197	Imputed	0.9
chr6_34615532	rs9469837	34615532	0.632	Imputed	0.9
chr6_34616322	rs3800461	34616322	0.512	Imputed	0.9
chr6_34616654	rs2744959	34616654	0.198	Imputed	0.9
chr6_34617144	rs2814992	34617144	0.197	Genotyped	1
chr6_34618356	rs2744958	34618356	0.181	Imputed	0.9
chr6_34618516	rs2744957	34618516	0.198	Imputed	0.9
chr6_34618893	rs2814993	34618893	0.236	Imputed	0.9
chr6_34618937	rs2744956	34618937	0.237	Imputed	0.9
chr6_34618958	rs2744955	34618958	0.236	Imputed	0.9
chr6_34619003	rs16892384	34619003	0.632	Imputed	0.9
chr6_34619392	rs16892386	34619392	0.632	Imputed	0.9
chr6_34620153	rs2814994	34620153	0.234	Imputed	0.9
chr6_34621171	rs2814995	34621171	0.198	Imputed	0.9
chr6_34621314	rs2814996	34621314	0.234	Imputed	0.9
chr6_34621470	rs2744954	34621470	0.234	Imputed	0.9
chr6_34622676	rs2252551	34622676	0.376	Imputed	0.9
chr6_34622991	rs2814997	34622991	0.376	Imputed	0.9
chr6_34623369	rs9469838	34623369	0.632	Imputed	0.9
chr6_34623905	rs112540634	34623905	0.182	Imputed	0.9
chr6_34624148	rs6900426	34624148	0.632	Imputed	0.9
chr6_34625211	rs2814998	34625211	0.377	Imputed	0.9
chr6_34627437	rs2744952	34627437	0.378	Imputed	0.9
chr6_34627458	rs9469840	34627458	0.632	Imputed	0.9
chr6_34627689	rs9461997	34627689	0.632	Imputed	0.9
chr6_34630245	rs6937428	34630245	0.632	Imputed	0.9
chr6_34632391	rs56987113	34632391	0.392	Imputed	0.9
chr6_34633862	rs2744949	34633862	0.197	Genotyped	1
chr6_34634011	rs79093531	34634011	0.389	Imputed	0.9
chr6_34634263	rs2815000	34634263	0.378	Imputed	0.9
chr6_34634353	rs2815001	34634353	0.197	Imputed	0.9
chr6_34634855	rs7765969	34634855	0.604	Imputed	0.9
chr6_34634953	rs2744948	34634953	0.379	Imputed	0.9
chr6_34635809	rs2815003	34635809	0.379	Imputed	0.9
chr6_34636268	rs2815004	34636268	0.197	Imputed	0.9
chr6_34638847	rs2815005	34638847	0.236	Genotyped	1
chr6_34640686	rs2395598	34640686	0.196	Imputed	0.9
chr6_34640870	rs13207858	34640870	0.369	Imputed	0.9
chr6_34641078	rs35286877	34641078	0.632	Imputed	0.9
chr6_34641224	rs35987776	34641224	0.632	Imputed	0.9
chr6_34641415	rs2395599	34641415	0.197	Imputed	0.9
chr6_34643179	rs2744943	34643179	0.197	Genotyped	1
chr6_34643752	rs2744942	34643752	0.236	Imputed	0.9
chr6_34644081	rs9469842	34644081	0.633	Imputed	0.9
chr6_34644219	rs6914714	34644219	0.671	Imputed	0.9
chr6_34644261	rs2814942	34644261	0.197	Imputed	0.9
chr6_34644276	rs6937784	34644276	0.197	Imputed	0.9
chr6_34644749	rs12215331	34644749	0.997	Genotyped	1
chr6_34644863	rs2064254	34644863	0.193	Imputed	0.9
chr6_34645266	rs2492859	34645266	0.237	Imputed	0.9
chr6_34645322	rs2064253	34645322	0.378	Imputed	0.9
chr6_34646162	rs192964990	34646162	0.39	Imputed	0.9
chr6_34646747	rs76082214	34646747	0.392	Imputed	0.9
chr6_34647978	rs2814945	34647978	0.198	Imputed	0.9
chr6_34648432	rs58643640	34648432	0.39	Imputed	0.9
chr6_34649893	rs9469843	34649893	0.636	Imputed	0.9
chr6_34650984	rs75960660	34650984	0.394	Imputed	0.9
chr6_34651560	rs75022090	34651560	0.392	Imputed	0.9
chr6_34653268	rs2814947	34653268	0.199	Imputed	0.9
chr6_34653413	rs2814948	34653413	0.238	Imputed	0.9
chr6_34654245	rs13191469	34654245	0.335	Imputed	0.9
chr6_34655000	rs2744961	34655000	0.0704	Imputed	0.9
chr6_34655563	rs9462001	34655563	0.216	Imputed	0.9
chr6_34656462	rs2744953	34656462	0.378	Imputed	0.9
chr6_34656722	rs2814949	34656722	0.0705	Imputed	0.9
chr6_34657809	rs2744947	34657809	0.237	Imputed	0.9
chr6_34658003	rs9469847	34658003	0.145	Imputed	0.9
chr6_34658080	rs2744944	34658080	0.0707	Imputed	0.9
chr6_34658363	rs2814950	34658363	0.379	Imputed	0.9
chr6_34658628	rs41438444	34658628	0.392	Imputed	0.9
chr6_34659054	rs2744972	34659054	0.236	Genotyped	1
chr6_34659234	rs9462002	34659234	0.643	Imputed	0.9
chr6_34659938	rs9462003	34659938	0.644	Imputed	0.9
chr6_34660324	rs7771778	34660324	0.205	Imputed	0.9
chr6_34663487	rs3800458	34663487	0.192	Imputed	0.9
chr6_34663598	rs3800457	34663598	0.236	Imputed	0.9
chr6_34664207	rs3800456	34664207	0.379	Imputed	0.9
chr6_34667075	rs7742652	34667075	0.203	Imputed	0.9
chr6_34668442	rs9368829	34668442	0.378	Imputed	0.9
chr6_34668635	rs9368830	34668635	0.203	Imputed	0.9
chr6_34668694	rs9380451	34668694	0.379	Imputed	0.9
chr6_34669384	rs9380454	34669384	0.203	Imputed	0.9
chr6_34669729	rs12208743	34669729	0.967	Imputed	0.9
chr6_34670344	rs35684630	34670344	0.466	Imputed	0.9
chr6_34670403	rs113389314	34670403	0.391	Imputed	0.9
chr6_34670584	rs7759412	34670584	0.733	Imputed	0.9
chr6_34670623	rs7741398	34670623	0.203	Imputed	0.9
chr6_34670786	rs7759985	34670786	0.652	Imputed	0.9
chr6_34670975	rs7763987	34670975	0.203	Imputed	0.9
chr6_34670979	rs7763989	34670979	0.652	Imputed	0.9
chr6_34671198	rs113242250	34671198	0.392	Imputed	0.9
chr6_34672067	rs112710972	34672067	0.392	Imputed	0.9
chr6_34672642	rs9296126	34672642	0.379	Imputed	0.9
chr6_34673149	rs6908462	34673149	0.654	Imputed	0.9
chr6_34673496	rs6909393	34673496	0.648	Imputed	0.9
chr6_34673678	rs9348950	34673678	0.204	Imputed	0.9
chr6_34673833	rs9357181	34673833	0.205	Imputed	0.9
chr6_34674316	rs7752237	34674316	0.379	Imputed	0.9
chr6_34674502	rs7752538	34674502	0.603	Imputed	0.9
chr6_34676130	rs4713823	34676130	0.379	Imputed	0.9
chr6_34676237	rs4711399	34676237	0.273	Imputed	0.9
chr6_34676324	rs34993140	34676324	0.368	Imputed	0.9
chr6_34676826	rs6457785	34676826	0.273	Imputed	0.9
chr6_34677045	rs7749750	34677045	0.653	Imputed	0.9
chr6_34677103	rs6932930	34677103	0.273	Genotyped	1
chr6_34677776	rs9469852	34677776	0.657	Imputed	0.9
chr6_34679587	rs9368832	34679587	0.205	Imputed	0.9
chr6_34679935	rs9366862	34679935	0.205	Imputed	0.9
chr6_34680475	rs13196983	34680475	0.659	Imputed	0.9
chr6_34680570	rs4713824	34680570	0.236	Imputed	0.9
chr6_34681091	rs12201281	34681091	0.206	Imputed	0.9
chr6_34681188	rs7751664	34681188	0.273	Imputed	0.9
chr6_34681775	rs73413893	34681775	0.39	Imputed	0.9
chr6_34681811	rs7772600	34681811	0.379	Imputed	0.9
chr6_34683635	rs6938239	34683635	0.236	Imputed	0.9
chr6_34683940	rs13190935	34683940	0.408	Imputed	0.9
chr6_34683993	rs3800455	34683993	0.392	Imputed	0.9
chr6_34687854	rs60754257	34687854	0.392	Imputed	0.9
chr6_34688714	rs111567516	34688714	0.664	Imputed	0.9
chr6_34688946	rs9366863	34688946	0.209	Imputed	0.9
chr6_34689126	rs6930421	34689126	0.236	Imputed	0.9
chr6_34689377	rs10947521	34689377	0.206	Imputed	0.9
chr6_34689540	rs34261333	34689540	0.595	Imputed	0.9
chr6_34689939	rs4443503	34689939	0.431	Imputed	0.9
chr6_34690015	rs4438945	34690015	0.596	Imputed	0.9
chr6_34690380	rs74788300	34690380	0.411	Imputed	0.9
chr6_34690710	rs66926909	34690710	0.597	Imputed	0.9
chr6_34690778	rs9380455	34690778	0.282	Imputed	0.9
chr6_34691724	rs7739335	34691724	0.314	Imputed	0.9
chr6_34692585	rs6906500	34692585	0.314	Imputed	0.9
chr6_34692735	rs6929567	34692735	0.216	Imputed	0.9
chr6_34693111	rs10807141	34693111	0.216	Imputed	0.9
chr6_34693228	rs59014029	34693228	0.33	Imputed	0.9
chr6_34693917	rs10738078	34693917	0.216	Imputed	0.9
chr6_34693960	rs7763832	34693960	0.272	Imputed	0.9
chr6_34694779	rs4513788	34694779	0.215	Imputed	0.9
chr6_34695081	rs2814951	34695081	0.216	Imputed	0.9
chr6_34695221	rs57916801	34695221	0.289	Imputed	0.9
chr6_34695493	rs34463942	34695493	0.603	Imputed	0.9
chr6_34695505	rs35444671	34695505	0.612	Imputed	0.9
chr6_34696165	rs72910167	34696165	0.604	Imputed	0.9
chr6_34696700	rs7758082	34696700	0.231	Imputed	0.9
chr6_34696792	rs13206387	34696792	0.209	Imputed	0.9
chr6_34696793	rs114543162	34696793	0.303	Imputed	0.9
chr6_34697106	rs111915294	34697106	0.57	Imputed	0.9
chr6_34697114	rs2764209	34697114	0.359	Imputed	0.9
chr6_34697153	rs77208116	34697153	0.605	Imputed	0.9
chr6_34697379	rs2814952	34697379	0.192	Imputed	0.9
chr6_34697767	rs2814953	34697767	0.209	Imputed	0.9
chr6_34698146	rs2814954	34698146	0.303	Imputed	0.9
chr6_34698301	rs34377413	34698301	0.606	Imputed	0.9
chr6_34698970	rs2814955	34698970	0.211	Imputed	0.9
chr6_34699049	rs2764210	34699049	0.21	Imputed	0.9
chr6_34699109	rs2814956	34699109	0.211	Imputed	0.9
chr6_34699341	rs35369977	34699341	0.607	Imputed	0.9
chr6_34701442	rs73415706	34701442	0.33	Imputed	0.9
chr6_34702319	rs146304111	34702319	0.728	Imputed	0.9
chr6_34702689	rs2814957	34702689	0.21	Imputed	0.9
chr6_34702958	rs2814958	34702958	0.211	Imputed	0.9
chr6_34703599	rs2477507	34703599	0.212	Imputed	0.9
chr6_34703695	rs2477508	34703695	0.212	Imputed	0.9
chr6_34704613	rs2764211	34704613	0.212	Genotyped	1
chr6_34705042	rs35744142	34705042	0.611	Imputed	0.9
chr6_34705055	rs2764197	34705055	0.213	Imputed	0.9
chr6_34705239	rs35186650	34705239	0.611	Imputed	0.9
chr6_34705530	rs2492860	34705530	0.212	Imputed	0.9
chr6_34705937	rs66672772	34705937	0.611	Imputed	0.9
chr6_34705947	rs2814959	34705947	0.213	Imputed	0.9
chr6_34706128	rs2764198	34706128	0.213	Imputed	0.9
chr6_34706201	rs2814960	34706201	0.0737	Imputed	0.9
chr6_34706225	rs77956054	34706225	0.329	Imputed	0.9
chr6_34706540	rs113692386	34706540	0.329	Imputed	0.9
chr6_34706951	rs2814961	34706951	0.214	Imputed	0.9
chr6_34706982	rs2764199	34706982	0.307	Imputed	0.9
chr6_34707861	rs2814962	34707861	0.0741	Imputed	0.9
chr6_34707894	rs10947525	34707894	0.992	Imputed	0.9
chr6_34708775	rs2764200	34708775	0.308	Imputed	0.9
chr6_34708850	rs2764201	34708850	0.215	Imputed	0.9
chr6_34708896	rs2764202	34708896	0.31	Imputed	0.9
chr6_34708901	rs2764203	34708901	0.124	Imputed	0.9
chr6_34708908	rs2814963	34708908	0.215	Imputed	0.9
chr6_34709686	rs35195182	34709686	0.611	Imputed	0.9
chr6_34709909	rs11961041	34709909	0.61	Imputed	0.9
chr6_34710327	rs9462006	34710327	0.216	Imputed	0.9
chr6_34710934	rs2492861	34710934	0.217	Imputed	0.9
chr6_34711467	rs2764204	34711467	0.126	Imputed	0.9
chr6_34711946	rs2814965	34711946	0.308	Imputed	0.9
chr6_34712010	rs2764205	34712010	0.126	Imputed	0.9
chr6_34712232	rs2814966	34712232	0.218	Imputed	0.9
chr6_34712838	rs2814967	34712838	0.214	Imputed	0.9
chr6_34712900	rs2764206	34712900	0.218	Imputed	0.9
chr6_34713138	rs2814968	34713138	0.215	Imputed	0.9
chr6_34713399	rs2814969	34713399	0.217	Imputed	0.9
chr6_34713500	rs2814970	34713500	0.215	Imputed	0.9
chr6_34714209	rs2814971	34714209	0.218	Imputed	0.9
chr6_34714322	rs2764208	34714322	0.213	Imputed	0.9
chr6_34715157	rs7775947	34715157	0.605	Imputed	0.9
chr6_34715297	rs7755982	34715297	0.216	Imputed	0.9
chr6_34715341	rs9462007	34715341	0.126	Genotyped	1
chr6_34715377	rs73415742	34715377	0.331	Imputed	0.9
chr6_34715395	rs7756009	34715395	0.216	Imputed	0.9
chr6_34715448	rs7776439	34715448	0.605	Imputed	0.9
chr6_34715761	rs912716	34715761	0.22	Imputed	0.9
chr6_34716028	rs3734268	34716028	0.217	Imputed	0.9
chr6_34716330	rs9462009	34716330	0.221	Imputed	0.9
chr6_34716605	rs9462010	34716605	0.218	Imputed	0.9
chr6_34716985	rs9462011	34716985	0.216	Imputed	0.9
chr6_34717083	rs35839188	34717083	0.218	Imputed	0.9
chr6_34717085	rs9469856	34717085	0.219	Imputed	0.9
chr6_34717473	rs6911549	34717473	0.0779	Imputed	0.9
chr6_34717578	rs61431557	34717578	0.183	Imputed	0.9
chr6_34717783	rs59162539	34717783	0.219	Imputed	0.9
chr6_34717916	rs73415758	34717916	0.331	Imputed	0.9
chr6_34718671	rs73415760	34718671	0.324	Imputed	0.9
chr6_34718704	rs75696159	34718704	0.324	Imputed	0.9
chr6_34719174	rs9462012	34719174	0.0788	Imputed	0.9
chr6_34719628	rs9296127	34719628	0.218	Imputed	0.9
chr6_34719793	rs9469857	34719793	0.22	Imputed	0.9
chr6_34720076	rs13195490	34720076	0.606	Imputed	0.9
chr6_34720211	rs9469858	34720211	0.221	Imputed	0.9
chr6_34720411	rs6907244	34720411	0.218	Imputed	0.9
chr6_34722282	rs7755822	34722282	0.0799	Imputed	0.9
chr6_34722423	rs11963234	34722423	0.606	Imputed	0.9
chr6_34722574	rs7755926	34722574	0.225	Imputed	0.9
chr6_34722659	rs7756405	34722659	0.222	Imputed	0.9
chr6_34722761	rs36026951	34722761	0.605	Imputed	0.9
chr6_34722902	rs9469859	34722902	0.225	Imputed	0.9
chr6_34723895	rs6941453	34723895	0.605	Imputed	0.9
chr6_34724095	rs73415779	34724095	0.331	Imputed	0.9
chr6_34724742	rs73415781	34724742	0.322	Imputed	0.9
chr6_34724815	rs9469860	34724815	0.126	Imputed	0.9
chr6_34724920	rs56842618	34724920	0.331	Imputed	0.9
chr6_34725148	rs60410089	34725148	0.322	Imputed	0.9
chr6_34725478	rs7743724	34725478	0.605	Genotyped	1
chr6_34726114	rs115783150	34726114	0.321	Imputed	0.9
chr6_34726136	rs9469861	34726136	0.222	Imputed	0.9
chr6_34726361	rs13198620	34726361	0.225	Imputed	0.9
chr6_34727031	rs7341267	34727031	0.225	Imputed	0.9
chr6_34727187	rs59142559	34727187	0.0821	Imputed	0.9
chr6_34728071	rs75398113	34728071	0.492	Imputed	0.9
chr6_34728230	rs7759227	34728230	0.229	Imputed	0.9
chr6_34728253	rs9462014	34728253	0.0825	Imputed	0.9
chr6_34728735	rs112826162	34728735	0.0827	Imputed	0.9
chr6_34729037	rs147438477	34729037	0.32	Imputed	0.9
chr6_34729158	rs114863007	34729158	0.492	Imputed	0.9
chr6_34729161	rs147602809	34729161	0.319	Imputed	0.9
chr6_34729162	rs7341329	34729162	0.229	Imputed	0.9
chr6_34729848	rs9469862	34729848	0.208	Imputed	0.9
chr6_34730049	rs6934741	34730049	0.602	Imputed	0.9
chr6_34731225	rs11965761	34731225	0.228	Imputed	0.9
chr6_34732145	rs7762644	34732145	0.229	Imputed	0.9
chr6_34732514	rs28675115	34732514	0.229	Imputed	0.9
chr6_34733362	rs7739766	34733362	0.224	Imputed	0.9
chr6_34733746	rs7758743	34733746	0.6	Imputed	0.9
chr6_34734239	rs7763224	34734239	0.224	Imputed	0.9
chr6_34734809	rs3798352	34734809	0.208	Imputed	0.9
chr6_34735883	rs3736896	34735883	0.447	Imputed	0.9
chr6_34736134	rs6939345	34736134	0.335	Imputed	0.9
chr6_34737553	rs7741437	34737553	0.225	Imputed	0.9
chr6_34738203	rs2038841	34738203	0.222	Imputed	0.9
chr6_34738990	rs6457790	34738990	0.126	Imputed	0.9
chr6_34739649	rs9469863	34739649	0.231	Imputed	0.9
chr6_34739726	rs9462015	34739726	0.225	Imputed	0.9
chr6_34739790	rs9462016	34739790	0.126	Imputed	0.9
chr6_34739875	rs9394248	34739875	0.264	Imputed	0.9
chr6_34739932	rs9469864	34739932	0.126	Imputed	0.9
chr6_34740354	rs16894102	34740354	0.315	Imputed	0.9
chr6_34740418	rs3798351	34740418	0.316	Imputed	0.9
chr6_34741094	rs11968972	34741094	0.597	Imputed	0.9
chr6_34741174	rs11968954	34741174	0.595	Imputed	0.9
chr6_34741175	rs2236392	34741175	0.316	Imputed	0.9
chr6_34741917	rs1998702	34741917	0.225	Imputed	0.9
chr6_34742128	rs113180635	34742128	0.33	Imputed	0.9
chr6_34742248	rs9469866	34742248	0.231	Imputed	0.9
chr6_34742449	rs9469867	34742449	0.228	Imputed	0.9
chr6_34742450	rs7768189	34742450	0.223	Imputed	0.9
chr6_34742773	rs67895864	34742773	0.635	Imputed	0.9
chr6_34742990	rs6906759	34742990	0.231	Imputed	0.9
chr6_34743379	rs59884600	34743379	0.316	Imputed	0.9
chr6_34744134	rs9469869	34744134	0.223	Imputed	0.9
chr6_34744349	rs9469870	34744349	0.23	Imputed	0.9
chr6_34744776	rs35081279	34744776	0.595	Imputed	0.9
chr6_34745007	rs9469871	34745007	0.224	Imputed	0.9
chr6_34745682	rs9296128	34745682	0.346	Imputed	0.9
chr6_34745703	rs9469872	34745703	0.224	Imputed	0.9
chr6_34746123	rs35103554	34746123	0.594	Imputed	0.9
chr6_34746151	rs2038840	34746151	0.228	Imputed	0.9
chr6_34746524	rs79785622	34746524	0.314	Imputed	0.9
chr6_34747038	rs13212699	34747038	0.53	Imputed	0.9
chr6_34747409	rs28567450	34747409	0.126	Imputed	0.9
chr6_34747450	rs56693020	34747450	0.0838	Imputed	0.9
chr6_34747603	rs11759151	34747603	0.202	Genotyped	1
chr6_34748040	rs111423246	34748040	0.534	Imputed	0.9
chr6_34748728	rs9462018	34748728	0.197	Imputed	0.9
chr6_34748730	rs9462019	34748730	0.199	Imputed	0.9
chr6_34749008	rs6900188	34749008	0.2	Imputed	0.9
chr6_34749113	rs6899938	34749113	0.206	Imputed	0.9
chr6_34749849	rs9689160	34749849	0.062	Imputed	0.9
chr6_34750032	rs67622212	34750032	0.533	Imputed	0.9
chr6_34750246	rs73417752	34750246	0.333	Imputed	0.9
chr6_34750671	rs35108083	34750671	0.462	Imputed	0.9
chr6_34750728	rs6930036	34750728	0.206	Imputed	0.9
chr6_34751265	rs9462020	34751265	0.202	Imputed	0.9
chr6_34752010	rs58843872	34752010	0.206	Imputed	0.9
chr6_34752351	rs58671447	34752351	0.206	Imputed	0.9
chr6_34752593	rs9688715	34752593	0.0837	Imputed	0.9
chr6_34752678	rs9689516	34752678	0.198	Imputed	0.9
chr6_34752963	rs9689820	34752963	0.207	Imputed	0.9
chr6_34753014	rs112935373	34753014	0.331	Imputed	0.9
chr6_34753339	rs34493158	34753339	0.202	Imputed	0.9
chr6_34756761	rs9469878	34756761	0.207	Imputed	0.9
chr6_34756909	rs9469879	34756909	0.207	Imputed	0.9
chr6_34757256	rs9469880	34757256	0.198	Imputed	0.9
chr6_34757686	rs9469881	34757686	0.0664	Imputed	0.9
chr6_34757810	rs9469882	34757810	0.199	Imputed	0.9
chr6_34757853	rs11967912	34757853	0.533	Imputed	0.9
chr6_34758133	rs1555773	34758133	0.0837	Imputed	0.9
chr6_34758627	rs9469883	34758627	0.198	Imputed	0.9
chr6_34758640	rs9462021	34758640	0.199	Imputed	0.9
chr6_34758703	rs9469884	34758703	0.199	Imputed	0.9
chr6_34758716	rs9469885	34758716	0.209	Imputed	0.9
chr6_34758824	rs9469886	34758824	0.206	Imputed	0.9
chr6_34758940	rs9469887	34758940	0.283	Imputed	0.9
chr6_34759954	rs6457791	34759954	0.211	Imputed	0.9
chr6_34760162	rs7769961	34760162	0.206	Imputed	0.9
chr6_34760325	rs7752060	34760325	0.209	Imputed	0.9
chr6_34760583	rs7752522	34760583	0.204	Imputed	0.9
chr6_34760736	rs11757370	34760736	0.208	Imputed	0.9
chr6_34760956	rs11755420	34760956	0.208	Imputed	0.9
chr6_34761675	rs35143960	34761675	0.531	Imputed	0.9
chr6_34761809	rs6942040	34761809	0.199	Imputed	0.9
chr6_34762177	rs72892286	34762177	0.531	Imputed	0.9
chr6_34762977	rs57645599	34762977	0.307	Imputed	0.9
chr6_34763261	rs113310749	34763261	0.0836	Imputed	0.9

## Sheet: Supplementary Figure 11A
study	SNP	alleleA	alleleB	minorAllele	studyMAF	totN	No.event	beta	SE
GWAS 1	rs736456	A	G	G	0.138212	66	57	0.285919	0.27296
GWAS 2	rs736456	A	G	G	0.159074	34	20	-0.372666	0.519192
GWAS 3	rs736456	A	G	G	0.190348	89	57	0.174685	0.248111
GWAS 4	rs736456	A	G	G	0.149926	68	27	-0.536611	0.461022
GWAS 5	rs736456	A	G	G	0.247643	28	24	-0.204646	0.374761
GWAS 6	rs736456	A	G	G	0.12079	105	46	0.0589031	0.325749

## Sheet: Supplementary Figure 11B
study	SNP	alleleA	alleleB	minorAllele	studyMAF	totN	No.event	beta	SE
GWAS 1	rs3778076	C	A	A	0.0984924	66	57	-0.259838	0.348491
GWAS 2	rs3778076	C	A	A	0.08825	34	20	-0.115074	0.66994
GWAS 3	rs3778076	C	A	A	0.0847697	89	57	0.543957	0.346815
GWAS 4	rs3778076	C	A	A	0.102912	68	27	-0.441587	0.624702
GWAS 5	rs3778076	C	A	A	0.107143	28	24	-0.00932441	0.545739
GWAS 6	rs3778076	C	A	A	0.0810905	105	46	-0.193225	0.415123

## Sheet: Supplementary Figure 60A
study	rsid	snp	alleleA	alleleB	minorAllele	MAF	studyMAF	totN	No.event	beta	SE
GWAS 1	rs4752676	10:124012209	T	C	C	0.1167	0.102095	148	66	0.255084	0.259559
GWAS 2	rs4752676	10:124012209	T	C	C	0.1167	0.110323	113	34	0.632957	0.371275
GWAS 3	rs4752676	10:124012209	T	C	C	0.1167	0.139467	152	89	0.67847	0.199063
GWAS 4	rs4752676	10:124012209	T	C	C	0.1167	0.102651	129	68	0.636393	0.2379
GWAS 5	rs4752676	10:124012209	T	C	C	0.1167	0.182851	57	29	0.628349	0.282038
GWAS 6	rs4752676	10:124012209	T	C	C	0.1167	0.101878	156	105	0.474024	0.217923

## Sheet: Supplementary Figure 61A
study	rsid	snp	alleleA	alleleB	minorAllele	MAF	studyMAF	totN	No.event	beta	SE
GWAS 1	rs736457	10:124012562	C	G	G	0.116888	0.10226	148	66	0.250894	0.259237
GWAS 2	rs736457	10:124012562	C	G	G	0.116888	0.109982	113	34	0.635509	0.370872
GWAS 3	rs736457	10:124012562	C	G	G	0.116888	0.139609	152	89	0.672975	0.198998
GWAS 4	rs736457	10:124012562	C	G	G	0.116888	0.10345	129	68	0.646275	0.237
GWAS 5	rs736457	10:124012562	C	G	G	0.116888	0.183018	57	29	0.629323	0.281894
GWAS 6	rs736457	10:124012562	C	G	G	0.116888	0.102019	156	105	0.472926	0.21786

## Sheet: Supplementary Figure 62A
study	rsid	snp	alleleA	alleleB	minorAllele	MAF	studyMAF	totN	No.event	beta	SE
GWAS 1	rs11757517	6:34514207	C	T	T	0.0614645	0.0643041	148	66	0.714537	0.311232
GWAS 2	rs11757517	6:34514207	C	T	T	0.0614645	0.044115	113	34	1.01164	0.454579
GWAS 3	rs11757517	6:34514207	C	T	T	0.0614645	0.0628816	152	89	0.95316	0.286277
GWAS 4	rs11757517	6:34514207	C	T	T	0.0614645	0.0696938	129	68	0.818683	0.303561
GWAS 5	rs11757517	6:34514207	C	T	T	0.0614645	0.0789649	57	29	0.431009	0.365986
GWAS 6	rs11757517	6:34514207	C	T	T	0.0614645	0.054625	156	105	0.454399	0.266015
